# Supplementary material for: Methyl 1-benzyl-1H-1,2,3-triazole-4-carboxyl­ate
Source: Acta Crystallogr Sect E Struct Rep Online. 2010 Jun 18;66(Pt 7):o1690. doi: 10.1107/S1600536810022531 (PMC3006897; doi:10.1107/S1600536810022531)
Supplement: Supplementary file 1 [file e-66-o1690-sup1.cif]

##############################################################################
###                                                                        ###
###        Electronic paper (Acta Crystallographica Section E)             ###
###                                                                        ###
##############################################################################
#                                                                            #
# This CIF contains the data in a paper accepted for publication in Acta     #
# Crystallographica Section E. It conforms to the requirements of Notes      #
# for Authors for Section E, and has been peer reviewed under the auspices   #
# of the IUCr Commission on Journals.                                        #
#                                                                            #
# Full details of the Crystallographic Information File format               #
# are given in the paper "The Crystallographic Information File (CIF):       #
# a New Standard Archive File for Crystallography" by S. R. Hall, F. H.      #
# Allen and I. D. Brown [Acta Cryst. (1991), A47, 655-685].                  #
#                                                                            #
# The current version of the core CIF dictionary is obtainable from          #
# ftp://ftp.iucr.org/pub/cif_core.dic. The current version number is 2.4.    #
#                                                                            #
# Software is freely available for graphical display of the structure(s) in  #
# this CIF.  For information consult the CIF home page http://www.iucr.org/  #
# cif/home.html                                                              #
#                                                                            #
# This file may be used for bona fide research purposes within the           #
# scientific community so long as proper attribution is given to the journal # 
# article from which it was obtained.                                        #
#                                                                            #
##############################################################################
                                             
data_I
_audit_creation_method     SHELXL-97
_chemical_name_systematic
;
Methyl 1-benzyl-1<i>H</i>-1,2,3-triazole-4-carboxylate
;
_chemical_name_common     ?
_chemical_formula_moiety     'C11 H11 N3 O2'
_chemical_formula_sum     'C11 H11 N3 O2'
_chemical_formula_iupac     'C11 H11 N3 O2'
_chemical_formula_weight     217.23
_chemical_melting_point     ?
_symmetry_cell_setting     monoclinic
_symmetry_space_group_name_H-M     'P 21/c'
_symmetry_space_group_name_Hall     '-P 2ybc'
loop_
    _symmetry_equiv_pos_as_xyz
    'x, y, z'
    '-x, y+1/2, -z+1/2'
    '-x, -y, -z'
    'x, -y-1/2, z-1/2'
_cell_length_a     12.0551(6)
_cell_length_b     5.6285(3)
_cell_length_c     16.7578(10)
_cell_angle_alpha     90.00
_cell_angle_beta     110.664(3)
_cell_angle_gamma     90.00
_cell_volume     1063.90(10)
_cell_formula_units_Z     4
_cell_measurement_reflns_used     3680
_cell_measurement_theta_min     2.569
_cell_measurement_theta_max     24.978
_cell_measurement_temperature     200(2)
_exptl_crystal_description     prism
_exptl_crystal_colour     colorless
_exptl_crystal_size_max     0.55
_exptl_crystal_size_mid     0.40
_exptl_crystal_size_min     0.35
_exptl_crystal_density_diffrn     1.356
_exptl_crystal_density_meas     ?
_exptl_crystal_density_method     'not measured'
_exptl_crystal_F_000     456
_exptl_absorpt_coefficient_mu     0.097
_exptl_absorpt_correction_type     multi-scan
_exptl_absorpt_process_details     '(SORTAV; Blessing, 1995)'
_exptl_absorpt_correction_T_min     0.9487
_exptl_absorpt_correction_T_max     0.9669
_exptl_special_details     ?
_diffrn_ambient_temperature     200(2)
_diffrn_radiation_type     MoK\a
_diffrn_radiation_wavelength     0.71073
_diffrn_radiation_source     'fine-focus sealed tube'
_diffrn_radiation_monochromator     graphite
_diffrn_measurement_device_type     'Nonuis KappaCCD'
_diffrn_measurement_method     'CCD rotation images, thick slices'
_diffrn_detector_area_resol_mean     9
_diffrn_reflns_number     7021
_diffrn_reflns_av_R_equivalents     0.0232
_diffrn_reflns_av_sigmaI/netI     0.0205
_diffrn_reflns_theta_min     1.81
_diffrn_reflns_theta_max     24.98
_diffrn_reflns_theta_full     24.98
_diffrn_measured_fraction_theta_max     0.989
_diffrn_measured_fraction_theta_full     0.989
_diffrn_reflns_limit_h_min     -14
_diffrn_reflns_limit_h_max     14
_diffrn_reflns_limit_k_min     -6
_diffrn_reflns_limit_k_max     6
_diffrn_reflns_limit_l_min     -19
_diffrn_reflns_limit_l_max     18
_refine_special_details     ?
_reflns_number_total     1845
_reflns_number_gt     1615
_reflns_threshold_expression     I>2\s(I)
_refine_ls_structure_factor_coef     Fsqd
_refine_ls_matrix_type     full
_refine_ls_R_factor_all     0.0392
_refine_ls_R_factor_gt     0.0336
_refine_ls_wR_factor_gt     0.0862
_refine_ls_wR_factor_ref     0.0906
_refine_ls_goodness_of_fit_ref     1.008
_refine_ls_restrained_S_all     1.008
_refine_ls_number_reflns     1845
_refine_ls_number_parameters     145
_refine_ls_number_restraints     0
_refine_ls_number_constraints     0
_refine_ls_hydrogen_treatment     constr
_refine_ls_weighting_scheme     calc
_refine_ls_weighting_details
         'calc w=1/[\s^2^(Fo^2^)+(0.0442P)^2^+0.2782P] where P=(Fo^2^+2Fc^2^)/3'
_atom_sites_solution_hydrogens     geom
_atom_sites_solution_primary     direct
_atom_sites_solution_secondary     difmap
_refine_ls_shift/su_max     0.000
_refine_ls_shift/su_mean     0.000
_refine_diff_density_max     0.147
_refine_diff_density_min     -0.162
_refine_ls_extinction_method     none
_refine_ls_extinction_coef     ?
loop_
    _atom_type_symbol
    _atom_type_description
    _atom_type_scat_dispersion_real
    _atom_type_scat_dispersion_imag
    _atom_type_scat_source
    'C' 'C' 0.0033 0.0016
                         'International Tables Vol C Tables 4.2.6.8 and 6.1.1.4'
    'H' 'H' 0.0000 0.0000
                         'International Tables Vol C Tables 4.2.6.8 and 6.1.1.4'
    'N' 'N' 0.0061 0.0033
                         'International Tables Vol C Tables 4.2.6.8 and 6.1.1.4'
    'O' 'O' 0.0106 0.0060
                         'International Tables Vol C Tables 4.2.6.8 and 6.1.1.4'
_computing_data_collection     'COLLECT (Nonius, 1999)'
_computing_cell_refinement     'DENZO and SCALEPACK (Otwinowski & Minor, 1997)'
_computing_data_reduction     'DENZO and SCALEPACK (Otwinowski & Minor, 1997)'
_computing_structure_solution     'SHELXS97 (Sheldrick, 2008)'
_computing_structure_refinement     'SHELXL97 (Sheldrick, 2008)'
_computing_molecular_graphics     'ORTEP-3 (Farrugia, 1997)'
_computing_publication_material     'WinGX (Farrugia, 1999)'
loop_
    _atom_site_type_symbol
    _atom_site_label
    _atom_site_fract_x
    _atom_site_fract_y
    _atom_site_fract_z
    _atom_site_U_iso_or_equiv
    _atom_site_adp_type
    _atom_site_calc_flag
    _atom_site_refinement_flags
    _atom_site_occupancy
    _atom_site_disorder_assembly
    _atom_site_disorder_group
    C C1 -0.11251(12) 1.1370(3) 0.66802(10) 0.0462(4) Uani d . 1 . .
    H H1A -0.1102 1.3069 0.6814 0.069 Uiso calc R 1 . .
    H H1B -0.1054 1.0444 0.7191 0.069 Uiso calc R 1 . .
    H H1C -0.1878 1.0991 0.6226 0.069 Uiso calc R 1 . .
    C C2 -0.00887(11) 0.8505(2) 0.61959(8) 0.0359(3) Uani d . 1 . .
    C C3 0.09145(10) 0.8061(2) 0.59130(8) 0.0344(3) Uani d . 1 . .
    C C4 0.13667(11) 0.5915(2) 0.57855(8) 0.0379(3) Uani d . 1 . .
    H H4 0.1102 0.4373 0.5864 0.045 Uiso calc R 1 . .
    C C5 0.30857(12) 0.4920(2) 0.53001(10) 0.0441(3) Uani d . 1 . .
    H H5A 0.3067 0.5334 0.4721 0.053 Uiso calc R 1 . .
    H H5B 0.2820 0.3252 0.5288 0.053 Uiso calc R 1 . .
    C C6 0.43422(11) 0.5135(2) 0.59233(8) 0.0359(3) Uani d . 1 . .
    C C7 0.48209(14) 0.3404(3) 0.65326(10) 0.0508(4) Uani d . 1 . .
    H H7 0.4357 0.2066 0.6564 0.061 Uiso calc R 1 . .
    C C8 0.59814(16) 0.3616(4) 0.71015(11) 0.0662(5) Uani d . 1 . .
    H H8 0.6306 0.2417 0.7518 0.079 Uiso calc R 1 . .
    C C9 0.66570(14) 0.5532(4) 0.70663(11) 0.0647(5) Uani d . 1 . .
    H H9 0.7448 0.5669 0.7456 0.078 Uiso calc R 1 . .
    C C10 0.61865(14) 0.7251(3) 0.64659(12) 0.0630(5) Uani d . 1 . .
    H H10 0.6653 0.8590 0.6442 0.076 Uiso calc R 1 . .
    C C11 0.50372(12) 0.7062(3) 0.58917(10) 0.0488(4) Uani d . 1 . .
    H H11 0.4724 0.8262 0.5474 0.059 Uiso calc R 1 . .
    N N1 0.15518(9) 0.98335(18) 0.57253(7) 0.0379(3) Uani d . 1 . .
    N N2 0.23722(9) 0.88701(19) 0.54855(8) 0.0404(3) Uani d . 1 . .
    N N3 0.22627(9) 0.64798(18) 0.55266(7) 0.0380(3) Uani d . 1 . .
    O O1 -0.01523(8) 1.07905(16) 0.63991(6) 0.0417(3) Uani d . 1 . .
    O O2 -0.07666(8) 0.69845(17) 0.62483(7) 0.0480(3) Uani d . 1 . .
loop_
    _atom_site_aniso_label
    _atom_site_aniso_U_11
    _atom_site_aniso_U_22
    _atom_site_aniso_U_33
    _atom_site_aniso_U_12
    _atom_site_aniso_U_13
    _atom_site_aniso_U_23
    C1 0.0442(8) 0.0438(8) 0.0558(9) -0.0033(6) 0.0239(7) -0.0050(6)
    C2 0.0330(6) 0.0314(6) 0.0372(7) -0.0041(5) 0.0047(5) 0.0008(5)
    C3 0.0298(6) 0.0293(6) 0.0373(7) -0.0038(5) 0.0032(5) -0.0005(5)
    C4 0.0326(6) 0.0298(6) 0.0456(8) -0.0047(5) 0.0067(6) -0.0009(5)
    C5 0.0396(7) 0.0351(7) 0.0554(8) 0.0013(6) 0.0143(6) -0.0090(6)
    C6 0.0361(7) 0.0332(7) 0.0416(7) 0.0016(5) 0.0177(6) -0.0016(5)
    C7 0.0564(9) 0.0444(8) 0.0557(9) 0.0048(7) 0.0248(7) 0.0087(7)
    C8 0.0688(11) 0.0781(13) 0.0459(9) 0.0277(10) 0.0131(8) 0.0094(8)
    C9 0.0395(8) 0.0891(14) 0.0590(10) 0.0112(9) 0.0091(7) -0.0207(10)
    C10 0.0409(8) 0.0662(11) 0.0854(13) -0.0141(8) 0.0266(8) -0.0157(9)
    C11 0.0439(8) 0.0435(8) 0.0618(9) -0.0029(6) 0.0221(7) 0.0054(7)
    N1 0.0323(5) 0.0309(6) 0.0472(7) -0.0012(4) 0.0098(5) -0.0001(5)
    N2 0.0358(6) 0.0300(6) 0.0533(7) -0.0010(4) 0.0134(5) -0.0008(5)
    N3 0.0329(5) 0.0283(5) 0.0474(7) -0.0015(4) 0.0076(5) -0.0037(5)
    O1 0.0387(5) 0.0336(5) 0.0555(6) -0.0053(4) 0.0199(4) -0.0067(4)
    O2 0.0437(5) 0.0365(5) 0.0641(7) -0.0083(4) 0.0196(5) 0.0017(4)
_geom_special_details     ?
loop_
    _geom_bond_atom_site_label_1
    _geom_bond_atom_site_label_2
    _geom_bond_site_symmetry_2
    _geom_bond_distance
    _geom_bond_publ_flag
    C1 O1 . 1.4469(16) ?
    C1 H1A . 0.9800 ?
    C1 H1B . 0.9800 ?
    C1 H1C . 0.9800 ?
    C2 O2 . 1.2076(15) ?
    C2 O1 . 1.3400(15) ?
    C2 C3 . 1.4678(19) ?
    C3 N1 . 1.3621(16) ?
    C3 C4 . 1.3722(17) ?
    C4 N3 . 1.3367(17) ?
    C4 H4 . 0.9500 ?
    C5 N3 . 1.4713(17) ?
    C5 C6 . 1.5110(18) ?
    C5 H5A . 0.9900 ?
    C5 H5B . 0.9900 ?
    C6 C7 . 1.3817(19) ?
    C6 C11 . 1.3830(19) ?
    C7 C8 . 1.392(2) ?
    C7 H7 . 0.9500 ?
    C8 C9 . 1.365(3) ?
    C8 H8 . 0.9500 ?
    C9 C10 . 1.367(3) ?
    C9 H9 . 0.9500 ?
    C10 C11 . 1.384(2) ?
    C10 H10 . 0.9500 ?
    C11 H11 . 0.9500 ?
    N1 N2 . 1.3092(15) ?
    N2 N3 . 1.3560(15) ?
loop_
    _geom_angle_atom_site_label_1
    _geom_angle_atom_site_label_2
    _geom_angle_atom_site_label_3
    _geom_angle_site_symmetry_1
    _geom_angle_site_symmetry_3
    _geom_angle
    _geom_angle_publ_flag
    O1 C1 H1A . . 109.5 ?
    O1 C1 H1B . . 109.5 ?
    H1A C1 H1B . . 109.5 ?
    O1 C1 H1C . . 109.5 ?
    H1A C1 H1C . . 109.5 ?
    H1B C1 H1C . . 109.5 ?
    O2 C2 O1 . . 124.12(13) ?
    O2 C2 C3 . . 123.97(12) ?
    O1 C2 C3 . . 111.90(10) ?
    N1 C3 C4 . . 108.74(11) ?
    N1 C3 C2 . . 123.10(11) ?
    C4 C3 C2 . . 128.16(11) ?
    N3 C4 C3 . . 104.61(11) ?
    N3 C4 H4 . . 127.7 ?
    C3 C4 H4 . . 127.7 ?
    N3 C5 C6 . . 112.13(11) ?
    N3 C5 H5A . . 109.2 ?
    C6 C5 H5A . . 109.2 ?
    N3 C5 H5B . . 109.2 ?
    C6 C5 H5B . . 109.2 ?
    H5A C5 H5B . . 107.9 ?
    C7 C6 C11 . . 118.73(13) ?
    C7 C6 C5 . . 120.65(12) ?
    C11 C6 C5 . . 120.62(12) ?
    C6 C7 C8 . . 120.16(15) ?
    C6 C7 H7 . . 119.9 ?
    C8 C7 H7 . . 119.9 ?
    C9 C8 C7 . . 120.57(16) ?
    C9 C8 H8 . . 119.7 ?
    C7 C8 H8 . . 119.7 ?
    C8 C9 C10 . . 119.48(15) ?
    C8 C9 H9 . . 120.3 ?
    C10 C9 H9 . . 120.3 ?
    C9 C10 C11 . . 120.74(16) ?
    C9 C10 H10 . . 119.6 ?
    C11 C10 H10 . . 119.6 ?
    C6 C11 C10 . . 120.32(15) ?
    C6 C11 H11 . . 119.8 ?
    C10 C11 H11 . . 119.8 ?
    N2 N1 C3 . . 108.43(10) ?
    N1 N2 N3 . . 107.32(10) ?
    C4 N3 N2 . . 110.89(11) ?
    C4 N3 C5 . . 129.62(11) ?
    N2 N3 C5 . . 119.49(11) ?
    C2 O1 C1 . . 115.14(10) ?
data_global
_journal_date_recd_electronic     2010-06-08
_journal_date_accepted     2010-06-12
_journal_name_full     'Acta Crystallographica, Section E'
_journal_year     2010
_journal_volume     66
_journal_issue      7
_journal_page_first     o1690
_journal_page_last     o1690
_journal_paper_category     QO
_journal_coeditor_code     BH2294
_publ_contact_author_name     'Yih Hsing Lo'
_publ_contact_author_address
; Department of Natural Science
  Taipei Municipal University of Education
  Taipei 10048
  Taiwan
;
_publ_contact_author_email     yhlo@mail.tmue.edu.tw
_publ_contact_author_fax     '886 2 2586 1939'
_publ_contact_author_phone     '886 2 2592 5252'
_publ_section_title
;
Methyl 1-benzyl-1<i>H</i>-1,2,3-triazole-4-carboxylate
;
loop_
    _publ_author_name
    _publ_author_footnote
    _publ_author_address
    "Huang, Chiung-Cheng" .
;
Department of Chemical Engineering
Tatung University
Taipei 104
Taiwan
;
    "Wu, Feng-Ling" .
;
Department of Natural Science
Taipei Municipal University of Education
Taipei 10048
Taiwan
;
    "Lo, Yih Hsing" .
;
Department of Natural Science
Taipei Municipal University of Education
Taipei 10048
Taiwan
;
    'Lai, Wen-Rong' .
;
Department of Natural Science
Taipei Municipal University of Education
Taipei 10048
Taiwan
;
    "Lin, Chia-Her" .
;
Department of Chemistry
Chung-Yuan Christian University
Chung-Li 320
Taiwan
;
