# Supplementary material for: Methyl 1-benzyl-1H-1,2,3-triazole-4-carboxyl­ate
Source: Acta Crystallogr Sect E Struct Rep Online. 2010 Jun 18;66(Pt 7):o1690. doi: 10.1107/S1600536810022531 (PMC3006897; doi:10.1107/S1600536810022531)
Supplement: Supplementary file 2 [file e-66-o1690-Isup2.hkl]

#
# h,k,l, Fc-squared, Fo-squared, sigma(Fo-squared) and status flag
#
data_I
_shelx_title ' a10922 in P2(1)/c'
_shelx_refln_list_code          4
_shelx_F_calc_maximum       69.06
_exptl_crystal_F_000       456.00
_reflns_d_resolution_high  0.8416
 
loop_
 _symmetry_equiv_pos_as_xyz
 'x, y, z'
 '-x, y+1/2, -z+1/2'
 '-x, -y, -z'
 'x, -y-1/2, z-1/2'
 
_cell_length_a    12.0551
_cell_length_b     5.6285
_cell_length_c    16.7578
_cell_angle_alpha  90.000
_cell_angle_beta  110.664
_cell_angle_gamma  90.000
 
_shelx_F_squared_multiplier     1.000
 
loop_
 _refln_index_h
 _refln_index_k
 _refln_index_l
 _refln_F_squared_calc
 _refln_F_squared_meas
 _refln_F_squared_sigma
 _refln_observed_status
   1   0   0      832.19      777.71     16.30 o
   2   0   0     2323.63     2135.04     47.84 o
   3   0   0       72.65       80.22      1.28 o
   4   0   0        0.10        0.24      0.15 o
   5   0   0      141.15      137.61      2.18 o
   6   0   0       13.64       12.39      0.57 o
   7   0   0        0.25        0.12      0.22 o
   8   0   0      616.64      641.45      9.52 o
   9   0   0      288.37      296.48      5.32 o
  10   0   0      114.71      111.75      3.74 o
  11   0   0       59.66       52.91      3.12 o
  12   0   0      172.59      166.93      7.29 o
  13   0   0      160.60      180.53      5.38 o
   3   1   0      330.36      312.57      3.14 o
   4   1   0      543.22      507.01      4.69 o
   5   1   0        7.41       11.33      0.41 o
   6   1   0        7.98        9.50      0.43 o
   7   1   0      402.02      407.41      4.18 o
   8   1   0        2.87        5.02      0.41 o
   9   1   0       10.13        7.18      0.59 o
  10   1   0      345.08      337.83      4.66 o
  11   1   0        0.00       -0.49      0.49 o
  12   1   0        2.66        2.09      0.68 o
  13   1   0        0.06        0.79      0.78 o
   0   2   0        8.81        6.39      0.34 o
   1   2   0       37.42       28.65      0.62 o
   2   2   0     1402.28     1417.23     18.69 o
   3   2   0      148.39      154.27      1.62 o
   4   2   0       13.76       16.20      0.42 o
   5   2   0      172.77      180.47      1.90 o
   6   2   0      697.26      733.36      6.78 o
   7   2   0     1284.33     1300.10     12.50 o
   8   2   0      126.13      116.68      1.87 o
   9   2   0       85.54       83.32      1.62 o
  10   2   0      182.96      182.02      2.99 o
  11   2   0       38.74       38.86      1.50 o
  12   2   0        0.26        0.89      0.62 o
   1   3   0      951.49      999.57     11.34 o
   2   3   0      319.68      310.13      3.13 o
   3   3   0      151.35      153.05      1.61 o
   4   3   0      110.24      117.91      1.48 o
   5   3   0       61.89       65.74      1.24 o
   6   3   0       52.73       54.77      1.20 o
   7   3   0      108.01       99.64      1.85 o
   8   3   0       38.10       41.54      1.23 o
   9   3   0      107.75      108.04      4.09 o
  10   3   0       14.48       13.20      1.05 o
  11   3   0        5.54        7.36      0.90 o
   0   4   0      115.58      132.90      3.59 o
   1   4   0      288.67      295.18      3.72 o
   2   4   0        3.04        5.16      0.28 o
   3   4   0        0.49        1.63      0.21 o
   4   4   0      341.56      345.36      3.70 o
   5   4   0      108.81      103.24      1.81 o
   6   4   0       24.50       23.64      0.85 o
   7   4   0       17.68       16.50      0.84 o
   8   4   0      292.68      289.28      4.06 o
   9   4   0      105.46      113.12      2.49 o
  10   4   0        2.45        3.04      0.63 o
   1   5   0       96.81       93.51      3.94 o
   2   5   0        4.14        5.05      0.39 o
   3   5   0       27.25       20.30      0.67 o
   4   5   0        1.17        2.90      0.36 o
   5   5   0        0.22        0.02      0.29 o
   6   5   0       13.81       13.39      0.71 o
   7   5   0      147.96      146.20      2.44 o
   8   5   0       65.02       69.13      1.65 o
   0   6   0      127.48      128.68      3.85 o
   1   6   0       14.10       11.81      0.73 o
   2   6   0        1.60        2.50      0.48 o
   3   6   0       14.58       13.57      0.89 o
   4   6   0        1.93        1.34      0.43 o
   5   6   0       14.81       13.34      0.85 o
 -13   1   1       17.51       19.47      2.10 o
 -12   1   1        0.13        0.02      0.56 o
 -11   1   1        1.40        1.24      0.58 o
 -10   1   1      115.50      114.93      2.53 o
  -9   1   1       44.34       45.58      1.29 o
  -8   1   1      146.25      140.07      1.96 o
  -7   1   1        2.95        1.43      0.26 o
  -6   1   1      366.18      386.22      3.85 o
  -5   1   1      125.88      131.85      1.58 o
  -4   1   1      326.13      329.40      3.15 o
  -3   1   1      109.97       92.58      1.35 o
  -2   1   1      200.61      192.08      1.93 o
   0   1   1      327.04      283.76      3.26 o
   2   1   1     1079.13      922.72      8.50 o
   3   1   1       57.99       58.17      0.84 o
   4   1   1       24.56       15.35      0.55 o
   5   1   1     1494.58     1466.11     12.87 o
   6   1   1        0.08        0.41      0.36 o
   7   1   1       81.71       85.57      1.56 o
   8   1   1      336.55      317.39      3.84 o
   9   1   1       15.22       15.91      0.83 o
  10   1   1       39.59       40.62      1.37 o
  11   1   1      284.35      294.93      4.86 o
  12   1   1      119.21      131.64      4.20 o
 -13   2   1       20.35       21.51      1.74 o
 -12   2   1        1.26        1.17      0.74 o
 -11   2   1        4.46        5.31      0.76 o
 -10   2   1      113.73      113.12      2.47 o
  -9   2   1       36.18       31.85      0.99 o
  -8   2   1       53.55       51.09      1.15 o
  -7   2   1        4.54        4.54      0.41 o
  -6   2   1        2.85        2.11      0.27 o
  -5   2   1       20.31       31.03      0.68 o
  -4   2   1      102.85      110.57      1.36 o
  -3   2   1      314.72      316.46      3.24 o
  -2   2   1       57.52       56.19      0.87 o
   0   2   1      364.69      374.04      8.81 o
   1   2   1      283.67      296.53      2.88 o
   2   2   1      204.25      195.92      2.28 o
   3   2   1       66.85       66.08      1.63 o
   4   2   1      661.12      669.61      6.03 o
   5   2   1      374.74      379.09      3.59 o
   6   2   1       16.47       14.39      0.56 o
   7   2   1        0.17        1.62      0.47 o
   8   2   1       49.49       44.30      1.12 o
   9   2   1       54.33       55.80      1.64 o
  10   2   1       20.03       19.69      1.05 o
  11   2   1        0.85        1.02      0.59 o
  12   2   1       20.75       19.41      1.32 o
 -12   3   1        0.38       -0.15      0.67 o
 -11   3   1        3.06        1.02      0.62 o
 -10   3   1        0.64        1.80      0.55 o
  -9   3   1        4.73        6.21      0.77 o
  -8   3   1       36.10       35.09      2.11 o
  -7   3   1       39.59       36.06      1.03 o
  -6   3   1        1.38        1.03      0.28 o
  -5   3   1       83.55       90.71      1.95 o
  -4   3   1       11.39        8.43      0.37 o
  -3   3   1     1759.37     1891.38     17.67 o
  -2   3   1       54.34       51.67      0.71 o
  -1   3   1        0.04        1.38      0.39 o
   0   3   1       11.90       14.30      0.71 o
   1   3   1        0.92        2.13      0.33 o
   2   3   1       78.45       92.55      1.17 o
   3   3   1       93.33       89.78      1.00 o
   4   3   1       20.21       25.13      0.60 o
   5   3   1      174.96      177.86      2.47 o
   6   3   1       93.82       93.01      1.68 o
   7   3   1      376.06      366.66      4.67 o
   8   3   1       48.00       47.06      1.33 o
   9   3   1      529.48      530.18      8.36 o
  10   3   1       85.38       83.54      2.23 o
  11   3   1       78.59       77.03      2.24 o
 -10   4   1      104.31      111.53      2.34 o
  -9   4   1      142.43      136.40      2.53 o
  -8   4   1       65.07       62.36      1.77 o
  -7   4   1      218.65      222.69      3.21 o
  -6   4   1      293.97      291.50      3.78 o
  -5   4   1       25.92       20.58      0.76 o
  -4   4   1        0.06        0.83      0.26 o
  -3   4   1      123.59      115.35      1.42 o
  -2   4   1        6.89       10.50      0.35 o
  -1   4   1       10.34       15.49      0.51 o
   0   4   1       75.00       80.06      2.47 o
   1   4   1       13.95       14.83      0.54 o
   2   4   1      223.29      213.85      2.98 o
   3   4   1      671.38      666.90     10.65 o
   4   4   1      139.27      138.29      1.77 o
   5   4   1       18.68       18.21      0.97 o
   6   4   1        0.07        0.50      0.33 o
   7   4   1       20.96       20.31      0.91 o
   8   4   1       11.58       12.14      0.83 o
   9   4   1       10.27       11.78      0.94 o
  10   4   1       28.37       33.03      1.47 o
  -9   5   1        0.60        1.65      0.52 o
  -8   5   1        5.62        5.77      0.62 o
  -7   5   1       13.09       12.85      0.78 o
  -6   5   1       15.18       17.95      0.77 o
  -5   5   1        6.12        4.87      0.45 o
  -4   5   1       68.67       66.22      1.37 o
  -3   5   1        1.37        3.08      0.33 o
  -2   5   1       76.35       79.07      1.27 o
  -1   5   1      195.23      196.79      3.08 o
   0   5   1      162.21      161.86      5.31 o
   1   5   1       10.66       10.49      0.72 o
   2   5   1      286.03      307.44      5.78 o
   3   5   1      349.11      355.76      8.34 o
   4   5   1      439.22      434.47      7.74 o
   5   5   1        2.23        1.96      0.43 o
   6   5   1        5.00        6.15      0.55 o
   7   5   1       34.35       37.47      1.48 o
   8   5   1        4.89        4.74      0.58 o
  -6   6   1        3.31        3.02      0.51 o
  -5   6   1        0.33       -0.15      0.35 o
  -4   6   1       66.35       61.31      1.94 o
  -3   6   1       86.34       79.36      2.11 o
  -2   6   1      107.79      108.85      2.49 o
  -1   6   1        0.17       -0.05      0.35 o
   0   6   1       23.93       21.13      1.42 o
   1   6   1       70.49       67.60      2.70 o
   2   6   1        0.40        0.65      0.27 o
   3   6   1        0.98        0.99      0.36 o
   4   6   1        0.05        0.25      0.37 o
   5   6   1       26.60       23.88      1.05 o
 -13   0   2        6.95        6.29      1.82 o
 -12   0   2       75.06       83.46      3.23 o
 -11   0   2      515.60      535.56     14.54 o
 -10   0   2        0.37       -0.27      0.49 o
  -9   0   2       35.89       40.77      1.57 o
  -8   0   2       64.98       68.40      1.64 o
  -7   0   2        8.26        9.56      0.56 o
  -6   0   2     1935.10     2012.97     20.65 o
  -5   0   2       20.20       24.34      0.71 o
  -4   0   2      738.54      755.51      9.07 o
  -2   0   2      902.33      896.69     20.46 o
   1   0   2        0.00        4.17      0.75 o
   3   0   2        1.78        0.34      0.15 o
   5   0   2      115.14      141.03      2.31 o
   6   0   2      720.47      810.01      8.88 o
   7   0   2       14.00       18.19      0.87 o
   8   0   2       29.86       29.95      1.39 o
   9   0   2        2.13        0.38      0.70 o
  10   0   2       61.92       62.06      3.23 o
  11   0   2       12.65       12.85      1.56 o
  12   0   2       82.06       88.82      7.35 o
 -13   1   2       90.72       90.24      2.50 o
 -12   1   2      151.99      160.87      3.32 o
 -11   1   2       23.01       23.68      2.61 o
 -10   1   2        0.31        0.91      0.76 o
  -9   1   2       62.98       63.69      1.29 o
  -8   1   2      275.24      296.84      3.90 o
  -7   1   2      534.39      548.15      4.98 o
  -6   1   2      470.66      492.76      4.43 o
  -5   1   2      320.24      334.31      3.31 o
  -4   1   2        4.12        1.50      0.17 o
  -3   1   2      934.80      889.88      9.12 o
  -2   1   2      107.09      106.13      1.18 o
  -1   1   2       20.97       19.97      0.66 o
   2   1   2      128.49      125.99      1.24 o
   3   1   2      296.96      286.96      2.79 o
   4   1   2       88.69       84.91      1.26 o
   5   1   2        8.04        7.43      0.39 o
   6   1   2       71.41       69.24      1.26 o
   7   1   2      462.44      445.40      4.27 o
   8   1   2       40.73       40.06      1.21 o
   9   1   2       15.13       18.01      0.89 o
  10   1   2       26.88       26.38      1.23 o
  11   1   2        2.54        3.55      0.70 o
  12   1   2        4.26        6.15      1.00 o
 -13   2   2        1.78        3.39      0.96 o
 -12   2   2       66.86       68.58      2.51 o
 -11   2   2       97.06       95.16      2.33 o
 -10   2   2       37.35       37.17      1.25 o
  -9   2   2       51.16       55.11      1.61 o
  -8   2   2       11.44       12.19      0.78 o
  -7   2   2      156.17      169.93      2.45 o
  -6   2   2       14.86       18.72      0.52 o
  -5   2   2       31.90       32.57      0.92 o
  -4   2   2      606.99      660.22      7.93 o
  -3   2   2      520.55      531.53      7.20 o
  -2   2   2       23.39       36.32      0.61 o
  -1   2   2      534.86      542.31      6.22 o
   0   2   2      329.49      338.61      4.05 o
   1   2   2     1035.81     1038.90     10.58 o
   2   2   2      179.94      158.62      1.93 o
   3   2   2      810.86      786.90      7.58 o
   4   2   2        2.81        1.74      0.26 o
   5   2   2       48.32       43.16      0.77 o
   6   2   2       45.67       53.52      1.02 o
   7   2   2      288.78      285.14      3.45 o
   8   2   2      187.59      196.00      2.72 o
   9   2   2        4.06        2.89      0.51 o
  10   2   2        0.46       -0.08      0.42 o
  11   2   2        5.77        7.18      0.90 o
  12   2   2        5.48        2.21      0.84 o
 -12   3   2        6.13        5.38      1.27 o
 -11   3   2        1.64        0.50      0.53 o
 -10   3   2      403.11      406.57      6.66 o
  -9   3   2        0.46       -0.41      0.42 o
  -8   3   2        0.95        0.77      0.41 o
  -7   3   2       48.47       46.87      1.18 o
  -6   3   2        3.97        4.51      0.42 o
  -5   3   2        5.88        8.54      0.53 o
  -4   3   2       16.02       17.92      0.58 o
  -3   3   2        0.52        3.32      0.29 o
  -2   3   2     1279.06     1330.41     12.45 o
  -1   3   2      688.35      711.00      7.35 o
   0   3   2      368.74      381.57      4.59 o
   1   3   2       31.68       30.77      0.88 o
   2   3   2      752.20      797.92      7.93 o
   3   3   2      698.40      691.98      5.82 o
   4   3   2       36.84       34.68      0.71 o
   5   3   2       16.08       16.03      0.73 o
   6   3   2        0.00        0.55      0.31 o
   7   3   2       73.03       78.48      1.65 o
   8   3   2       42.86       40.33      1.12 o
   9   3   2       91.51       91.75      4.07 o
  10   3   2       50.43       52.66      1.78 o
  11   3   2      143.58      152.77      3.33 o
 -11   4   2        1.38        0.84      0.53 o
 -10   4   2      100.20      101.14      2.19 o
  -9   4   2       66.14       65.58      1.86 o
  -8   4   2        8.67        7.94      0.68 o
  -7   4   2      345.47      329.92      4.97 o
  -6   4   2        1.65        2.02      0.38 o
  -5   4   2      140.53      138.93      2.27 o
  -4   4   2       85.70       85.91      1.33 o
  -3   4   2      195.33      195.46      2.50 o
  -2   4   2      147.78      144.72      3.36 o
  -1   4   2       36.25       45.95      1.04 o
   0   4   2       23.92       20.54      1.01 o
   1   4   2       22.04       23.76      0.74 o
   2   4   2       74.20       88.73      3.04 o
   3   4   2       95.78       88.59      1.32 o
   4   4   2      112.09      116.72      1.69 o
   5   4   2       23.06       19.59      0.73 o
   6   4   2      157.67      155.93      2.43 o
   7   4   2        0.04       -0.10      0.38 o
   8   4   2      222.46      218.15      3.36 o
   9   4   2        4.97        6.27      0.71 o
  10   4   2        0.92        1.70      0.64 o
  -9   5   2       26.65       33.55      1.21 o
  -8   5   2       37.29       36.36      1.18 o
  -7   5   2        2.37        1.99      0.48 o
  -6   5   2        8.43        9.20      0.61 o
  -5   5   2        7.03        7.15      0.50 o
  -4   5   2      219.19      210.82      2.95 o
  -3   5   2      469.47      469.33      8.41 o
  -2   5   2        2.76        5.18      0.84 o
  -1   5   2      146.82      159.60      3.23 o
   0   5   2        0.04        0.09      0.39 o
   1   5   2      206.66      198.61      4.04 o
   2   5   2        0.98        2.00      0.55 o
   3   5   2       16.07       19.18      1.31 o
   4   5   2      173.41      177.14      3.83 o
   5   5   2      243.32      240.00      3.50 o
   6   5   2       19.68       21.55      0.97 o
   7   5   2        0.24       -0.20      0.38 o
   8   5   2        7.68       10.18      0.78 o
  -6   6   2        4.27        5.34      0.56 o
  -5   6   2       14.26       14.50      0.82 o
  -4   6   2        1.60        1.53      0.38 o
  -3   6   2       21.45       26.36      1.15 o
  -2   6   2       38.48       38.51      1.22 o
  -1   6   2       12.19       12.05      1.24 o
   0   6   2       29.65       28.64      1.07 o
   1   6   2       11.23       11.49      0.82 o
   2   6   2        1.51        2.53      0.56 o
   3   6   2        2.04        2.33      0.40 o
   4   6   2       14.88       11.72      0.78 o
   5   6   2        7.91        7.76      0.74 o
 -13   1   3        1.29        1.62      0.69 o
 -12   1   3        0.47        1.83      0.64 o
 -11   1   3       70.69       76.82      2.08 o
 -10   1   3      873.01      865.93     10.83 o
  -9   1   3      110.19      118.41      1.85 o
  -8   1   3       39.24       37.14      0.86 o
  -7   1   3      834.20      826.56      7.23 o
  -6   1   3      100.48      107.76      1.56 o
  -5   1   3      102.26      100.40      1.30 o
  -4   1   3      257.53      220.56      2.56 o
  -3   1   3     1729.72     1598.93     20.11 o
  -2   1   3     1411.34     1430.53     22.91 o
   0   1   3      210.35      182.37      2.28 o
   1   1   3      690.06      695.37      6.09 o
   2   1   3     1847.84     1794.83     15.20 o
   3   1   3      149.33      152.58      2.04 o
   4   1   3      170.37      185.74      2.07 o
   5   1   3        2.91        3.51      0.26 o
   6   1   3      130.01      135.56      1.80 o
   7   1   3       65.70       63.89      1.60 o
   8   1   3        1.92        2.63      0.42 o
   9   1   3       64.34       50.39      1.61 o
  10   1   3       20.37       17.19      1.06 o
  11   1   3        6.23        6.59      1.03 o
  12   1   3       30.42       31.04      1.84 o
 -13   2   3        6.06        4.47      0.98 o
 -12   2   3       50.90       51.04      2.15 o
 -11   2   3      187.57      173.23      3.76 o
 -10   2   3        0.27       -0.14      0.37 o
  -9   2   3       75.74       77.29      1.51 o
  -8   2   3      141.11      129.82      1.95 o
  -7   2   3       34.19       35.19      0.97 o
  -6   2   3        0.15        0.38      0.20 o
  -5   2   3       51.85       66.92      1.09 o
  -4   2   3      507.10      496.40      5.90 o
  -3   2   3     1166.99     1154.70     12.07 o
  -2   2   3      143.26      137.99      1.69 o
  -1   2   3      297.18      290.54      3.63 o
   0   2   3      144.22      159.93      2.21 o
   1   2   3       79.18       75.87      1.02 o
   2   2   3      823.86      824.26      8.55 o
   3   2   3       21.38       19.40      0.52 o
   4   2   3       25.50       28.12      0.62 o
   5   2   3       41.03       39.44      0.81 o
   6   2   3       14.87       13.97      0.67 o
   7   2   3       11.97       11.45      0.65 o
   8   2   3       51.05       53.33      1.39 o
   9   2   3        4.22        5.57      0.63 o
  10   2   3        0.13       -0.18      0.42 o
  11   2   3       11.42       10.26      1.02 o
 -12   3   3       27.09       29.01      1.89 o
 -11   3   3       37.88       37.92      1.90 o
 -10   3   3        1.57        0.83      0.49 o
  -9   3   3      525.32      491.57      6.17 o
  -8   3   3      314.18      300.91      4.08 o
  -7   3   3      101.25       98.26      1.99 o
  -6   3   3       56.39       53.12      1.27 o
  -5   3   3       10.62       13.38      0.65 o
  -4   3   3      516.13      531.07      4.96 o
  -3   3   3      398.67      438.12      5.65 o
  -2   3   3        1.96        2.80      0.33 o
  -1   3   3      286.58      296.35      3.66 o
   0   3   3       98.08      108.12      1.64 o
   1   3   3      294.13      310.66      4.01 o
   2   3   3      191.64      219.35      2.57 o
   3   3   3      122.24      145.49      1.65 o
   4   3   3      187.49      192.93      2.32 o
   5   3   3      370.73      362.61      4.43 o
   6   3   3       16.10       16.14      1.24 o
   7   3   3       13.22       12.71      0.78 o
   8   3   3       32.77       32.92      1.44 o
   9   3   3        1.12        1.46      0.58 o
  10   3   3       22.74       20.19      1.29 o
  11   3   3        1.59        1.88      0.69 o
 -11   4   3       30.24       31.62      1.34 o
 -10   4   3       27.57       32.65      1.27 o
  -9   4   3       14.86        9.64      0.76 o
  -8   4   3       25.76       25.75      1.03 o
  -7   4   3       34.63       36.93      1.12 o
  -6   4   3        0.95        0.65      0.36 o
  -5   4   3       61.30       58.48      1.30 o
  -4   4   3       14.49       11.97      0.47 o
  -3   4   3       78.39       81.75      1.30 o
  -2   4   3      243.90      247.41      6.07 o
  -1   4   3      262.65      266.02      4.34 o
   0   4   3       15.14       14.74      0.70 o
   1   4   3       12.79       15.74      1.02 o
   2   4   3       15.49       16.40      1.19 o
   3   4   3        2.88        4.77      0.36 o
   4   4   3        4.65        3.69      0.31 o
   5   4   3        0.02        0.12      0.28 o
   6   4   3        3.34        3.88      0.51 o
   7   4   3      228.86      229.47      3.38 o
   8   4   3       90.28      100.68      2.56 o
   9   4   3       38.07       40.93      2.04 o
  -9   5   3        1.93        2.49      0.52 o
  -8   5   3       18.30       18.43      0.94 o
  -7   5   3        3.78        1.60      0.43 o
  -6   5   3        0.04        0.75      0.38 o
  -5   5   3       35.80       35.78      0.99 o
  -4   5   3       11.99       11.73      0.68 o
  -3   5   3      150.70      138.03      3.07 o
  -2   5   3      973.73      972.37     16.36 o
  -1   5   3      167.99      170.07      3.63 o
   0   5   3       46.74       49.35      1.58 o
   1   5   3        3.37        5.25      0.67 o
   2   5   3       26.10       25.57      1.28 o
   3   5   3      167.84      173.07      6.80 o
   4   5   3       55.84       53.67      1.46 o
   5   5   3       81.72       84.01      1.83 o
   6   5   3        3.16        3.49      0.50 o
   7   5   3        1.67        0.92      0.41 o
  -6   6   3       22.10       21.14      0.94 o
  -5   6   3        1.56        4.05      0.54 o
  -4   6   3       29.48       28.42      0.99 o
  -3   6   3        0.22        0.16      0.36 o
  -2   6   3       58.58       58.68      1.71 o
  -1   6   3       21.93       20.37      1.05 o
   0   6   3        0.48        0.62      0.44 o
   1   6   3        3.88        5.37      0.70 o
   2   6   3       16.63       18.19      1.16 o
   3   6   3        7.73        8.00      0.65 o
   4   6   3       88.15       84.46      1.99 o
 -14   0   4        5.54        5.67      1.73 o
 -13   0   4        4.85        2.04      1.28 o
 -12   0   4      176.41      178.21      4.14 o
 -11   0   4      380.96      368.02      6.52 o
 -10   0   4      100.68      105.69      2.75 o
  -9   0   4       21.00       24.06      1.22 o
  -8   0   4      396.92      405.91      7.75 o
  -7   0   4      570.49      600.12      6.81 o
  -6   0   4      209.33      262.29      3.77 o
  -5   0   4      145.77      152.49      2.74 o
  -4   0   4      137.13      117.63      2.17 o
  -3   0   4     1726.43     1749.06     23.21 o
   3   0   4      120.04      120.14      2.22 o
   4   0   4        5.00        7.04      0.51 o
   5   0   4       43.29       40.96      1.71 o
   6   0   4        7.42       10.88      0.72 o
   7   0   4      120.29      121.92      2.80 o
   8   0   4       90.43       84.46      2.39 o
   9   0   4       16.40       23.12      3.43 o
  10   0   4      487.64      486.70      9.92 o
  11   0   4       29.25       38.83      2.31 o
  12   0   4        0.00       -0.13      0.84 o
 -13   1   4        0.58        0.26      0.58 o
 -12   1   4      173.14      178.84      3.51 o
 -11   1   4       55.96       55.07      1.83 o
 -10   1   4      283.42      283.38      5.42 o
  -9   1   4       95.07       94.42      1.60 o
  -8   1   4      589.33      571.13      5.60 o
  -7   1   4       13.13       21.79      0.65 o
  -6   1   4      796.44      855.15      7.90 o
  -5   1   4      651.95      666.67      6.71 o
  -4   1   4      508.87      480.60      5.38 o
  -3   1   4     4769.52     4263.26     95.46 o
  -2   1   4     1462.53     1399.56     16.09 o
  -1   1   4       65.52       78.09      0.95 o
   1   1   4      672.77      639.95      5.69 o
   2   1   4       36.59       36.00      0.65 o
   3   1   4      413.33      382.19      3.45 o
   4   1   4      126.93      128.12      1.51 o
   5   1   4       21.05       18.14      0.52 o
   6   1   4        3.87        2.47      0.32 o
   7   1   4       64.15       63.87      1.35 o
   8   1   4       91.37       83.78      1.65 o
   9   1   4       48.34       51.24      1.51 o
  10   1   4        2.39        2.71      0.60 o
  11   1   4       22.67       22.52      2.77 o
 -13   2   4       17.71       18.02      1.57 o
 -12   2   4        0.21       -0.35      0.64 o
 -11   2   4       41.41       42.24      1.89 o
 -10   2   4      251.73      255.65      4.14 o
  -9   2   4        1.51        2.10      0.39 o
  -8   2   4       74.36       75.76      1.62 o
  -7   2   4       16.04       12.05      0.60 o
  -6   2   4      415.64      428.73      4.52 o
  -5   2   4     1701.77     1851.92     23.40 o
  -4   2   4      281.09      310.99      3.20 o
  -3   2   4      147.63      151.15      1.86 o
  -2   2   4        4.04        1.69      0.20 o
  -1   2   4      306.08      324.08      3.43 o
   0   2   4     1033.97     1059.07     10.68 o
   1   2   4      509.24      512.11      5.65 o
   2   2   4       12.03       17.61      0.49 o
   3   2   4       31.69       32.90      0.63 o
   4   2   4        0.30        0.23      0.17 o
   5   2   4      146.32      133.91      1.76 o
   6   2   4       56.14       54.92      1.09 o
   7   2   4      898.97      906.96      9.96 o
   8   2   4       49.94       47.41      1.34 o
   9   2   4       66.62       68.50      1.69 o
  10   2   4        9.41       10.63      1.01 o
  11   2   4       39.76       39.50      1.66 o
 -12   3   4        5.41        8.47      1.12 o
 -11   3   4        2.63        1.16      0.50 o
 -10   3   4       18.06       18.71      1.07 o
  -9   3   4       29.58       24.82      1.11 o
  -8   3   4      293.99      289.01      4.41 o
  -7   3   4      144.81      149.43      2.61 o
  -6   3   4       16.37       15.16      1.16 o
  -5   3   4      227.50      244.66      4.57 o
  -4   3   4       32.46       37.79      0.69 o
  -3   3   4       61.53       59.23      0.99 o
  -2   3   4       20.00       20.04      0.79 o
  -1   3   4      513.71      498.49      5.99 o
   0   3   4      589.03      616.33      9.08 o
   1   3   4       16.70       14.68      0.61 o
   2   3   4       92.12       94.27      1.61 o
   3   3   4      416.26      431.99      4.51 o
   4   3   4       27.46       26.45      0.71 o
   5   3   4      178.63      175.14      2.88 o
   6   3   4       35.21       35.45      1.08 o
   7   3   4        9.01       10.24      0.73 o
   8   3   4       43.57       39.95      1.43 o
   9   3   4        0.06       -0.13      0.45 o
  10   3   4       19.03       19.14      1.28 o
 -11   4   4        7.76        7.10      0.78 o
 -10   4   4       14.79       15.94      0.99 o
  -9   4   4        0.34        0.21      0.41 o
  -8   4   4       99.83       99.16      2.25 o
  -7   4   4      455.12      421.35      5.82 o
  -6   4   4       62.13       66.63      1.51 o
  -5   4   4      157.41      164.40      2.56 o
  -4   4   4       61.36       67.43      1.09 o
  -3   4   4      402.22      381.89      7.73 o
  -2   4   4       13.19       13.53      1.37 o
  -1   4   4       12.24       12.58      1.97 o
   0   4   4        2.28        2.51      0.48 o
   1   4   4      330.75      349.53      6.62 o
   2   4   4      136.23      146.92      2.75 o
   3   4   4        3.40        3.47      0.29 o
   4   4   4       29.55       29.48      0.87 o
   5   4   4        9.91        9.54      0.61 o
   6   4   4      333.32      336.73      4.39 o
   7   4   4       43.08       46.18      1.32 o
   8   4   4       16.55       19.14      1.03 o
   9   4   4       54.19       63.11      2.22 o
  -9   5   4        1.81        4.00      0.59 o
  -8   5   4        2.57        1.36      0.43 o
  -7   5   4      211.33      204.13      3.32 o
  -6   5   4       63.75       65.28      1.49 o
  -5   5   4       47.52       42.73      1.05 o
  -4   5   4       22.57       22.83      0.89 o
  -3   5   4        0.37        0.36      0.52 o
  -2   5   4       15.61       17.69      1.40 o
  -1   5   4       35.01       26.61      1.23 o
   0   5   4      120.84      116.72      2.85 o
   1   5   4        0.08       -0.21      0.44 o
   2   5   4       35.80       30.75      2.13 o
   3   5   4        0.21        0.10      0.54 o
   4   5   4        3.53        3.67      0.74 o
   5   5   4       11.53       12.15      1.19 o
   6   5   4       16.66       18.47      0.90 o
   7   5   4        2.19        2.25      0.52 o
  -6   6   4        4.22        5.50      0.66 o
  -5   6   4        7.20        8.26      0.70 o
  -4   6   4        3.22        3.65      0.51 o
  -3   6   4       22.38       24.28      1.20 o
  -2   6   4       21.14       22.83      3.06 o
  -1   6   4       26.77       22.53      1.17 o
   0   6   4        2.45        2.72      0.61 o
   1   6   4       12.31       11.80      1.02 o
   2   6   4       17.00       15.00      1.82 o
   3   6   4       11.41       10.61      1.11 o
   4   6   4        0.94        0.96      0.56 o
 -14   1   5       30.96       36.30      2.75 o
 -13   1   5       15.73       14.08      1.19 o
 -12   1   5        1.65        1.34      0.65 o
 -11   1   5        0.79        0.63      0.54 o
 -10   1   5       11.06       13.19      0.89 o
  -9   1   5      343.60      337.94      4.05 o
  -8   1   5       40.59       45.53      1.01 o
  -7   1   5        8.06       12.92      0.56 o
  -6   1   5      475.71      501.67      5.82 o
  -5   1   5       26.60       24.92      0.67 o
  -4   1   5      111.58      118.42      1.72 o
  -3   1   5     1130.04     1103.80     10.99 o
  -2   1   5      937.01      890.25     12.06 o
  -1   1   5       11.64        9.57      0.32 o
   0   1   5      441.06      410.51      3.77 o
   1   1   5      162.60      158.34      1.68 o
   2   1   5        0.01        0.27      0.14 o
   3   1   5     1007.19      985.27      8.74 o
   4   1   5        9.66       11.97      0.50 o
   5   1   5       51.10       59.32      1.01 o
   6   1   5      417.29      400.93      4.53 o
   7   1   5        8.16        8.86      0.62 o
   8   1   5       15.16       13.73      0.79 o
   9   1   5       66.94       62.58      1.70 o
  10   1   5       13.34       16.29      1.34 o
  11   1   5        2.32        1.25      0.74 o
 -13   2   5       14.79       16.43      2.28 o
 -12   2   5        0.44        0.03      0.64 o
 -11   2   5       24.81       21.21      1.50 o
 -10   2   5       95.32       98.02      2.09 o
  -9   2   5       64.27       61.59      1.43 o
  -8   2   5        1.25        1.11      0.34 o
  -7   2   5        0.24        0.08      0.20 o
  -6   2   5        9.87        8.46      0.45 o
  -5   2   5      244.11      257.04      2.66 o
  -4   2   5       62.20       60.27      1.16 o
  -3   2   5     1144.81     1229.34     11.74 o
  -2   2   5       13.87       11.29      0.44 o
  -1   2   5      452.65      431.82      4.72 o
   0   2   5      277.53      265.29      2.76 o
   1   2   5      534.43      539.84      5.70 o
   2   2   5        6.01        4.20      0.25 o
   3   2   5       14.60       16.55      0.48 o
   4   2   5       76.91       79.17      1.33 o
   5   2   5       47.21       48.52      1.07 o
   6   2   5      260.34      257.08      3.00 o
   7   2   5       35.26       30.45      1.09 o
   8   2   5        0.07        0.48      0.40 o
   9   2   5       47.40       46.90      1.63 o
  10   2   5       59.46       67.76      2.06 o
  11   2   5       20.73       20.35      1.40 o
 -12   3   5        3.53        3.92      0.87 o
 -11   3   5        0.76        1.67      0.60 o
 -10   3   5        0.00        0.52      0.41 o
  -9   3   5       73.90       65.65      1.76 o
  -8   3   5        3.10        4.29      0.58 o
  -7   3   5       53.09       55.85      1.43 o
  -6   3   5        1.34        0.56      0.30 o
  -5   3   5      167.05      177.08      2.38 o
  -4   3   5        0.23        0.86      0.19 o
  -3   3   5       24.72       28.41      0.72 o
  -2   3   5      636.28      681.40     17.68 o
  -1   3   5        2.25        5.83      0.41 o
   0   3   5        5.52        3.60      0.40 o
   1   3   5       58.94       53.10      2.28 o
   2   3   5        7.79        7.94      0.44 o
   3   3   5       84.09       85.03      1.23 o
   4   3   5       37.56       38.98      0.97 o
   5   3   5      317.36      316.22      4.07 o
   6   3   5      376.94      378.63      4.83 o
   7   3   5       65.57       67.17      1.79 o
   8   3   5        0.93        0.57      0.49 o
   9   3   5       20.23       20.98      2.17 o
  10   3   5       29.80       26.55      1.48 o
 -11   4   5        4.14        3.17      0.62 o
 -10   4   5       23.96       28.32      1.28 o
  -9   4   5      111.90      118.38      2.28 o
  -8   4   5      226.83      210.08      3.51 o
  -7   4   5       50.15       45.67      1.33 o
  -6   4   5      315.60      310.70      5.58 o
  -5   4   5       58.11       54.42      1.23 o
  -4   4   5      255.26      234.99      3.13 o
  -3   4   5      136.29      144.71      3.33 o
  -2   4   5        3.91        5.96      1.88 o
  -1   4   5       81.78       73.04      2.06 o
   0   4   5       71.12       70.79      2.06 o
   1   4   5       74.19       76.74      6.89 o
   2   4   5       44.24       43.90      1.69 o
   3   4   5      160.95      159.84      1.90 o
   4   4   5      543.25      545.43      6.22 o
   5   4   5      100.89      102.84      1.83 o
   6   4   5       26.10       28.51      1.24 o
   7   4   5        0.43        1.13      0.44 o
   8   4   5        1.21        1.50      0.73 o
  -9   5   5        0.12        1.21      0.47 o
  -8   5   5        0.01        0.12      0.42 o
  -7   5   5        7.15        6.32      0.63 o
  -6   5   5       75.49       75.18      1.61 o
  -5   5   5       28.47       31.89      1.12 o
  -4   5   5        2.16        1.44      0.48 o
  -3   5   5        9.89        9.06      1.55 o
  -2   5   5      226.34      214.60      4.56 o
  -1   5   5      214.08      220.51      4.67 o
   0   5   5        0.52        0.65      0.50 o
   1   5   5        8.00        9.12      0.92 o
   2   5   5       23.38       25.67      1.99 o
   3   5   5        2.22        3.49      0.41 o
   4   5   5      208.68      224.55      4.96 o
   5   5   5      145.95      146.49      3.13 o
   6   5   5       19.48       21.35      1.01 o
  -6   6   5        0.40        0.52      0.45 o
  -5   6   5        1.17        1.74      0.49 o
  -4   6   5        6.57        7.86      1.13 o
  -3   6   5       39.84       35.32      1.55 o
  -2   6   5      141.70      131.42      3.27 o
  -1   6   5       56.39       59.81      3.74 o
   0   6   5       25.85       20.29      1.22 o
   1   6   5        0.32        0.36      0.73 o
   2   6   5       51.49       58.76      2.18 o
   3   6   5        5.47        5.50      0.92 o
 -14   0   6       24.56       28.17      3.15 o
 -13   0   6        1.04        0.63      0.84 o
 -12   0   6      308.72      285.41      6.75 o
 -11   0   6      111.78      113.39      3.01 o
 -10   0   6      276.86      269.01      6.13 o
  -9   0   6      130.81      132.89      5.50 o
  -8   0   6       23.19       24.40      1.16 o
  -7   0   6       26.42       28.91      0.99 o
  -6   0   6     1083.12     1116.25     15.55 o
  -5   0   6      928.73      927.48     19.14 o
  -4   0   6      557.30      591.47      8.52 o
  -3   0   6      669.04      673.99      9.82 o
  -2   0   6     2676.57     2622.17     59.22 o
  -1   0   6     1287.07     1230.07     28.04 o
   0   0   6      971.27      998.08     13.55 o
   1   0   6     2241.14     2076.55     27.55 o
   2   0   6      658.95      669.98      8.06 o
   3   0   6     2622.45     2649.53     34.04 o
   4   0   6        4.18        5.95      0.52 o
   5   0   6      279.17      259.18      3.89 o
   6   0   6       66.87       63.15      1.89 o
   7   0   6        5.03        4.77      1.22 o
   8   0   6        1.20        1.06      0.69 o
   9   0   6       43.82       35.55      2.04 o
  10   0   6        3.55        4.46      1.07 o
  11   0   6        0.03        0.10      0.85 o
 -14   1   6        1.26        2.13      0.77 o
 -13   1   6        7.51        6.81      1.25 o
 -12   1   6       84.05       84.22      2.26 o
 -11   1   6      144.60      134.02      2.80 o
 -10   1   6      275.33      269.85      3.86 o
  -9   1   6      200.12      199.55      3.05 o
  -8   1   6        0.23        0.50      0.27 o
  -7   1   6       27.07       31.14      0.87 o
  -6   1   6      252.93      259.17      2.87 o
  -5   1   6      109.97      125.98      2.45 o
  -4   1   6      718.28      776.57      8.47 o
  -3   1   6      155.23      142.76      1.79 o
  -2   1   6     1786.77     1667.42     17.25 o
  -1   1   6      149.55      146.03      1.72 o
   0   1   6      133.66      133.43      1.64 o
   1   1   6      799.60      770.90     10.48 o
   2   1   6      573.84      594.60      6.53 o
   3   1   6      424.54      438.21      4.31 o
   4   1   6      650.74      625.90      5.24 o
   5   1   6       15.79       15.72      0.69 o
   6   1   6       23.83       24.36      0.84 o
   7   1   6        6.06        5.82      0.54 o
   8   1   6       51.43       52.04      1.35 o
   9   1   6       45.26       37.79      1.50 o
  10   1   6       18.00       19.52      1.46 o
  11   1   6       29.39       30.77      1.81 o
 -13   2   6        0.24        0.98      0.71 o
 -12   2   6        7.46       13.83      1.33 o
 -11   2   6       34.06       36.77      1.79 o
 -10   2   6      368.24      355.46      5.44 o
  -9   2   6       33.47       33.56      1.30 o
  -8   2   6      193.22      187.02      2.73 o
  -7   2   6       49.48       51.89      1.13 o
  -6   2   6       42.78       41.97      0.88 o
  -5   2   6      310.25      334.05      3.81 o
  -4   2   6      286.29      338.55      3.68 o
  -3   2   6       18.77       23.10      0.53 o
  -2   2   6      119.88      112.33      1.39 o
  -1   2   6        5.20       11.42      0.57 o
   0   2   6      133.49      132.76      1.33 o
   1   2   6      102.87      110.98      1.22 o
   2   2   6        3.84        2.62      0.27 o
   3   2   6      537.06      553.07      6.39 o
   4   2   6      365.99      339.72      3.88 o
   5   2   6       44.09       40.46      1.01 o
   6   2   6       59.43       57.80      1.57 o
   7   2   6      219.50      222.87      3.32 o
   8   2   6       30.37       32.88      1.21 o
   9   2   6        2.68        1.82      0.55 o
  10   2   6       51.18       57.10      2.21 o
 -12   3   6        1.91        0.95      0.69 o
 -11   3   6       67.10       60.58      2.11 o
 -10   3   6        1.62        2.00      0.49 o
  -9   3   6       86.70       71.00      1.85 o
  -8   3   6       69.63       60.51      1.79 o
  -7   3   6       12.42       11.29      0.77 o
  -6   3   6       67.41       67.24      1.50 o
  -5   3   6        0.90        0.76      0.25 o
  -4   3   6        6.70        7.23      0.35 o
  -3   3   6       11.06       14.24      0.60 o
  -2   3   6        6.85        6.67      0.40 o
  -1   3   6      293.27      296.64      5.78 o
   0   3   6      842.56      864.49     11.68 o
   1   3   6       58.70       55.35      0.95 o
   2   3   6       16.98       17.02      0.46 o
   3   3   6       67.92       66.64      1.10 o
   4   3   6      205.13      205.50      2.85 o
   5   3   6       27.32       28.92      1.11 o
   6   3   6       12.03       11.28      0.84 o
   7   3   6       48.94       45.28      1.50 o
   8   3   6        2.18        1.49      0.54 o
   9   3   6        0.02        0.22      0.50 o
 -11   4   6        0.00       -0.01      0.47 o
 -10   4   6       88.16       91.17      2.05 o
  -9   4   6       76.61       68.51      1.84 o
  -8   4   6       37.76       34.58      1.25 o
  -7   4   6        3.36        2.75      0.49 o
  -6   4   6      135.69      127.04      2.28 o
  -5   4   6       56.33       50.05      1.19 o
  -4   4   6       59.53       60.18      1.60 o
  -3   4   6      484.07      478.31      8.88 o
  -2   4   6      322.53      336.87      6.55 o
  -1   4   6        1.53        1.08      0.48 o
   0   4   6       74.39       69.09      2.33 o
   1   4   6       29.77       29.04      1.37 o
   2   4   6       19.52       13.08      1.09 o
   3   4   6        0.21        1.00      0.24 o
   4   4   6        1.14        1.41      0.36 o
   5   4   6      190.77      194.63      2.87 o
   6   4   6       12.49       13.11      0.83 o
   7   4   6       11.06       10.41      0.87 o
   8   4   6        5.46        7.18      1.00 o
  -9   5   6        0.04       -0.18      0.43 o
  -8   5   6       16.00       15.72      0.95 o
  -7   5   6       39.32       40.63      1.50 o
  -6   5   6       14.62       14.54      0.90 o
  -5   5   6        4.63        5.21      0.58 o
  -4   5   6       12.99        9.57      1.00 o
  -3   5   6      238.18      223.42      4.84 o
  -2   5   6      167.93      166.47      4.34 o
  -1   5   6       95.54      101.25      2.82 o
   0   5   6        0.56        1.20      0.59 o
   1   5   6       25.76       23.91      2.33 o
   2   5   6       48.08       42.38      1.95 o
   3   5   6       12.58       10.45      0.66 o
   4   5   6        0.01        1.41      0.51 o
   5   5   6       69.25       68.37      2.03 o
   6   5   6       88.13       97.00      2.07 o
  -5   6   6       72.78       79.33      1.95 o
  -4   6   6        3.25        5.07      0.51 o
  -3   6   6       37.16       46.12      1.82 o
  -2   6   6        2.31        2.61      0.67 o
  -1   6   6        0.59        1.02      0.86 o
   0   6   6        8.55        9.79      1.03 o
   1   6   6       21.23       20.58      1.38 o
   2   6   6       13.19       14.34      1.33 o
 -14   1   7        5.99        3.97      1.00 o
 -13   1   7       47.23       45.53      1.76 o
 -12   1   7       23.26       25.78      1.43 o
 -11   1   7       74.96       69.63      1.96 o
 -10   1   7      138.00      138.90      2.51 o
  -9   1   7      727.76      703.21      8.15 o
  -8   1   7      203.84      206.65      3.49 o
  -7   1   7      167.31      163.82      2.52 o
  -6   1   7      175.78      173.26      2.15 o
  -5   1   7      680.51      710.73      7.24 o
  -4   1   7      186.81      176.64      2.24 o
  -3   1   7      987.62      940.49      9.27 o
  -2   1   7       77.39       75.64      1.05 o
  -1   1   7        1.99        3.23      0.25 o
   0   1   7      609.48      597.20      6.04 o
   1   1   7       20.70       16.59      0.55 o
   2   1   7      512.27      525.06      5.91 o
   3   1   7      263.78      242.76      2.69 o
   4   1   7      222.89      226.88      3.14 o
   5   1   7       63.09       70.23      1.38 o
   6   1   7        0.03        0.34      0.32 o
   7   1   7       32.94       28.44      1.11 o
   8   1   7        0.28       -0.04      0.43 o
   9   1   7       23.94       23.05      1.36 o
  10   1   7        0.63        0.11      0.62 o
 -13   2   7       11.83       15.79      1.47 o
 -12   2   7       17.38       20.07      1.54 o
 -11   2   7      181.72      170.91      4.87 o
 -10   2   7       79.35       67.41      2.24 o
  -9   2   7      318.06      302.18      6.25 o
  -8   2   7       69.95       75.44      1.79 o
  -7   2   7        2.97        2.42      0.33 o
  -6   2   7       37.54       41.68      1.06 o
  -5   2   7      135.59      130.85      1.83 o
  -4   2   7      311.37      304.32      3.56 o
  -3   2   7      766.85      741.70      7.37 o
  -2   2   7       47.54       40.82      0.66 o
  -1   2   7      667.17      703.34      6.86 o
   0   2   7        3.67        4.96      0.26 o
   1   2   7       18.02       22.61      0.61 o
   2   2   7       12.79       12.95      0.51 o
   3   2   7       41.32       38.14      0.90 o
   4   2   7        0.07        0.39      0.27 o
   5   2   7        0.42        0.10      0.60 o
   6   2   7        0.03        0.31      0.40 o
   7   2   7       20.53       20.93      1.31 o
   8   2   7        2.09        1.43      0.49 o
   9   2   7       12.40       11.73      0.91 o
  10   2   7        5.23        7.45      0.99 o
 -12   3   7       13.19       15.23      1.93 o
 -11   3   7       22.14       20.94      1.30 o
 -10   3   7       18.05       18.23      1.22 o
  -9   3   7        7.18        5.56      0.66 o
  -8   3   7      352.32      309.28      4.68 o
  -7   3   7      387.33      369.24      5.27 o
  -6   3   7      189.01      172.50      2.84 o
  -5   3   7        0.02        0.14      0.24 o
  -4   3   7        2.23        2.92      0.34 o
  -3   3   7      555.58      564.24      6.93 o
  -2   3   7      583.37      596.23      7.94 o
  -1   3   7        0.31        0.80      0.21 o
   0   3   7       10.17        8.16      0.42 o
   1   3   7      100.67      101.15      1.20 o
   2   3   7        6.45        7.53      0.39 o
   3   3   7       39.32       37.89      0.96 o
   4   3   7        8.72        8.23      0.58 o
   5   3   7      191.90      198.12      2.96 o
   6   3   7       25.23       25.40      1.14 o
   7   3   7        7.00        6.77      0.75 o
   8   3   7       13.12       15.10      1.09 o
   9   3   7       17.79       19.04      1.27 o
 -11   4   7        6.87        8.02      0.90 o
 -10   4   7       14.19       12.18      0.98 o
  -9   4   7       27.02       22.10      1.11 o
  -8   4   7       10.80       13.18      0.87 o
  -7   4   7       23.60       20.82      0.97 o
  -6   4   7        1.50        1.44      0.45 o
  -5   4   7       42.05       41.57      1.12 o
  -4   4   7        0.04        0.14      0.44 o
  -3   4   7        0.55        1.34      0.59 o
  -2   4   7       89.25       78.41      2.38 o
  -1   4   7      160.95      178.09      4.10 o
   0   4   7       33.96       32.59      2.19 o
   1   4   7        0.20       -0.20      0.53 o
   2   4   7        0.19        0.46      0.36 o
   3   4   7       15.62       16.48      0.97 o
   4   4   7        1.47        1.23      0.37 o
   5   4   7       19.83       18.85      0.87 o
   6   4   7       16.94       17.10      0.99 o
   7   4   7        9.46        9.77      0.88 o
  -9   5   7        9.48        9.84      0.84 o
  -8   5   7        1.68        4.72      0.62 o
  -7   5   7        9.00       11.75      0.78 o
  -6   5   7       16.25       20.14      0.88 o
  -5   5   7        0.00        0.72      0.64 o
  -4   5   7        0.03       -0.47      0.47 o
  -3   5   7        0.00       -0.55      0.55 o
  -2   5   7       80.71       74.06      2.46 o
  -1   5   7      494.52      511.41      9.69 o
   0   5   7      203.34      200.84      4.67 o
   1   5   7       27.41       29.11      1.58 o
   2   5   7        9.16        7.53      1.13 o
   3   5   7        3.48        2.36      0.49 o
   4   5   7      228.65      234.98      5.87 o
   5   5   7       11.75       12.75      1.05 o
  -5   6   7       38.29       40.58      1.67 o
  -4   6   7        0.25        0.95      0.63 o
  -3   6   7        0.21        0.11      0.59 o
  -2   6   7       40.79       42.66      1.85 o
  -1   6   7       11.42       12.18      1.73 o
   0   6   7       12.73       14.10      1.28 o
   1   6   7        5.72        5.48      0.94 o
 -14   0   8       14.24       12.49      2.26 o
 -13   0   8       60.85       66.59      3.01 o
 -12   0   8      170.65      182.29      5.04 o
 -11   0   8      349.42      335.41      7.36 o
 -10   0   8      160.77      152.20      4.38 o
  -9   0   8       49.44       61.56      4.94 o
  -8   0   8      388.65      421.27      6.93 o
  -7   0   8      153.53      164.09      3.33 o
  -6   0   8      167.60      198.40      3.71 o
  -5   0   8      534.59      565.62      8.46 o
  -4   0   8      334.29      363.03      5.74 o
  -3   0   8       22.32       17.26      1.07 o
  -2   0   8      126.66      126.27      2.49 o
  -1   0   8      543.16      514.63     10.25 o
   0   0   8      157.86      152.85      9.04 o
   1   0   8      148.85      154.10      5.12 o
   2   0   8     4363.16     4335.27     96.57 o
   3   0   8     3691.63     3571.34     40.17 o
   4   0   8      103.79      110.56      2.48 o
   5   0   8        7.79        6.83      0.73 o
   6   0   8        4.95        5.68      0.96 o
   7   0   8       24.30       19.09      1.71 o
   8   0   8        4.90        3.21      0.93 o
   9   0   8        2.95        1.52      1.66 o
  10   0   8       39.06       38.90      4.05 o
 -14   1   8        1.65        3.68      1.24 o
 -13   1   8       33.93       41.49      1.72 o
 -12   1   8      152.18      151.41      3.15 o
 -11   1   8       13.21       10.84      1.11 o
 -10   1   8       90.84       91.25      2.62 o
  -9   1   8       20.56       20.33      1.14 o
  -8   1   8      219.78      237.94      3.91 o
  -7   1   8      334.81      335.94      4.00 o
  -6   1   8      190.14      175.78      2.21 o
  -5   1   8     2319.69     2362.73     20.80 o
  -4   1   8       48.59       42.13      0.95 o
  -3   1   8      821.32      801.96      9.80 o
  -2   1   8      128.66      144.15      1.90 o
  -1   1   8      275.62      262.44      2.97 o
   0   1   8      430.15      425.91      4.94 o
   1   1   8     1210.79     1162.28     14.75 o
   2   1   8     1335.56     1317.85     12.65 o
   3   1   8        5.30        6.36      0.46 o
   4   1   8        8.21        7.98      0.60 o
   5   1   8      138.02      130.96      2.07 o
   6   1   8      142.78      132.28      2.17 o
   7   1   8       58.58       56.68      1.57 o
   8   1   8        2.82        4.50      0.71 o
   9   1   8        8.26        9.61      1.35 o
  10   1   8       30.21       28.52      1.82 o
 -13   2   8        7.03        6.83      1.10 o
 -12   2   8       35.69       31.13      2.37 o
 -11   2   8       14.91       18.12      1.56 o
 -10   2   8        1.64        1.53      0.64 o
  -9   2   8        1.81        1.47      0.60 o
  -8   2   8       41.10       40.26      1.32 o
  -7   2   8       40.98       39.80      1.14 o
  -6   2   8       32.63       23.16      0.85 o
  -5   2   8       61.71       59.50      1.16 o
  -4   2   8     1900.07     1989.69     19.01 o
  -3   2   8        0.06        0.65      0.22 o
  -2   2   8       29.50       30.43      0.66 o
  -1   2   8        3.16        1.75      0.21 o
   0   2   8      281.64      297.30      3.64 o
   1   2   8      143.79      142.40      1.72 o
   2   2   8       24.00       24.36      0.76 o
   3   2   8       44.01       45.19      1.01 o
   4   2   8       46.34       44.71      1.19 o
   5   2   8       82.55       85.08      1.79 o
   6   2   8       18.29       17.05      1.03 o
   7   2   8        9.06        7.63      0.79 o
   8   2   8       42.03       38.46      1.50 o
   9   2   8       58.25       58.33      2.30 o
 -12   3   8        0.77        0.33      0.60 o
 -11   3   8       12.08        9.28      1.07 o
 -10   3   8       35.05       31.07      1.52 o
  -9   3   8        6.07        5.81      0.68 o
  -8   3   8        0.36       -0.19      0.41 o
  -7   3   8      408.93      386.50      5.49 o
  -6   3   8      251.12      253.53      4.17 o
  -5   3   8       48.06       42.95      1.20 o
  -4   3   8       30.43       38.99      0.89 o
  -3   3   8      372.73      373.56      4.28 o
  -2   3   8        0.37        0.49      0.25 o
  -1   3   8        0.66        0.46      0.23 o
   0   3   8       55.44       64.59      0.95 o
   1   3   8      150.09      155.50      1.92 o
   2   3   8       88.44       90.85      1.55 o
   3   3   8        0.64        0.89      0.32 o
   4   3   8      173.73      175.71      2.67 o
   5   3   8        1.59        2.46      0.52 o
   6   3   8       24.55       23.18      1.13 o
   7   3   8       14.39       13.69      0.99 o
   8   3   8        1.04        1.31      0.57 o
 -11   4   8        0.16        0.17      0.60 o
 -10   4   8        7.38        7.14      0.81 o
  -9   4   8        6.47        9.27      1.02 o
  -8   4   8        7.22        5.75      0.81 o
  -7   4   8       33.04       31.03      1.13 o
  -6   4   8      453.39      441.52      5.99 o
  -5   4   8      196.02      193.26      2.98 o
  -4   4   8      151.28      155.03      2.49 o
  -3   4   8       46.56       43.86      1.80 o
  -2   4   8       32.03       32.94      1.53 o
  -1   4   8       78.47       78.75      4.03 o
   0   4   8       31.32       30.48      1.52 o
   1   4   8        0.49        0.82      0.60 o
   2   4   8      197.36      204.64      3.69 o
   3   4   8        5.36        6.22      0.72 o
   4   4   8      156.39      167.32      2.57 o
   5   4   8       15.01       14.08      0.90 o
   6   4   8       28.31       24.55      1.17 o
   7   4   8       92.18       95.38      2.30 o
  -9   5   8       16.74       12.82      0.95 o
  -8   5   8       38.28       38.89      1.55 o
  -7   5   8        5.82        5.68      0.60 o
  -6   5   8       21.83       23.02      1.13 o
  -5   5   8      158.48      159.01      3.95 o
  -4   5   8       22.14       19.99      1.37 o
  -3   5   8        0.08       -0.55      0.55 o
  -2   5   8       17.45       19.12      1.39 o
  -1   5   8       17.19       13.42      1.24 o
   0   5   8       18.55       17.89      1.39 o
   1   5   8       28.28       27.58      1.68 o
   2   5   8       18.65       18.47      1.03 o
   3   5   8       17.03       17.47      1.02 o
   4   5   8        0.01        0.10      0.49 o
   5   5   8        0.53        0.93      0.81 o
  -4   6   8        4.57        4.20      0.84 o
  -3   6   8        0.34        0.89      0.64 o
  -2   6   8        0.07       -0.02      0.60 o
  -1   6   8        3.91        3.72      0.84 o
   0   6   8        1.50        0.49      0.66 o
 -14   1   9        4.38        4.70      1.68 o
 -13   1   9       73.32       86.04      2.88 o
 -12   1   9        3.47        3.13      0.71 o
 -11   1   9       32.15       27.24      1.40 o
 -10   1   9       33.30       33.11      2.01 o
  -9   1   9       12.21       13.38      1.00 o
  -8   1   9        8.66        5.83      0.69 o
  -7   1   9      454.42      485.73      6.72 o
  -6   1   9        4.27        3.10      0.43 o
  -5   1   9      140.41      130.39      1.80 o
  -4   1   9        0.15       -0.24      0.24 o
  -3   1   9       39.23       36.93      1.00 o
  -2   1   9       62.69       58.51      1.16 o
  -1   1   9       34.44       28.31      0.86 o
   0   1   9      189.60      170.23      2.69 o
   1   1   9      147.80      143.84      2.01 o
   2   1   9        0.07       -0.10      0.34 o
   3   1   9        0.13        5.14      2.81 o
   4   1   9      345.97      327.04      4.32 o
   5   1   9       15.92       14.20      0.86 o
   6   1   9       33.54       34.96      1.42 o
   7   1   9       44.68       47.05      1.76 o
   8   1   9       15.69       18.18      1.23 o
   9   1   9        0.03       -0.46      0.54 o
 -13   2   9        1.90        2.25      0.84 o
 -12   2   9        2.12        1.86      1.95 o
 -11   2   9        4.14        3.16      0.79 o
 -10   2   9        5.82        4.35      0.98 o
  -9   2   9       82.50       78.51      2.34 o
  -8   2   9       89.43       87.94      2.04 o
  -7   2   9       14.31       14.29      1.03 o
  -6   2   9       41.62       41.95      1.15 o
  -5   2   9      145.58      149.28      2.37 o
  -4   2   9        0.73        1.47      0.30 o
  -3   2   9       56.70       60.52      1.09 o
  -2   2   9      205.47      212.21      2.54 o
  -1   2   9      170.67      171.25      2.23 o
   0   2   9        0.07        0.61      0.24 o
   1   2   9      222.91      220.35      2.92 o
   2   2   9        0.10        0.56      0.54 o
   3   2   9      153.12      158.85      3.58 o
   4   2   9       43.58       43.32      1.35 o
   5   2   9       41.40       41.09      1.37 o
   6   2   9       84.69       81.04      2.05 o
   7   2   9       12.26       11.96      0.97 o
   8   2   9        0.75        0.34      0.53 o
 -12   3   9       17.70       15.28      1.44 o
 -11   3   9        2.23        3.62      0.97 o
 -10   3   9       12.29       11.29      2.11 o
  -9   3   9       26.91       22.67      1.12 o
  -8   3   9       49.62       39.01      1.34 o
  -7   3   9       43.78       45.85      1.41 o
  -6   3   9      183.67      192.54      3.18 o
  -5   3   9        5.30        6.36      0.65 o
  -4   3   9      322.30      322.25      4.10 o
  -3   3   9       63.42       63.26      1.11 o
  -2   3   9       46.52       44.27      0.85 o
  -1   3   9       22.83       25.60      0.88 o
   0   3   9       95.02      101.17      1.55 o
   1   3   9       22.57       24.36      0.75 o
   2   3   9        9.97        7.81      0.52 o
   3   3   9       40.23       41.00      1.10 o
   4   3   9        0.26        0.18      0.40 o
   5   3   9      218.02      228.22      3.91 o
   6   3   9       47.16       49.98      1.60 o
   7   3   9        2.32        1.57      0.57 o
   8   3   9        1.10        2.49      1.06 o
 -11   4   9       11.04       11.02      1.17 o
 -10   4   9       24.27       20.74      1.42 o
  -9   4   9        1.76        3.18      0.60 o
  -8   4   9      137.92      146.76      2.82 o
  -7   4   9       49.17       42.23      1.31 o
  -6   4   9      147.44      138.64      3.63 o
  -5   4   9        0.36        0.82      0.41 o
  -4   4   9      219.57      215.36      2.72 o
  -3   4   9        0.59        0.32      0.53 o
  -2   4   9        3.51        3.62      0.73 o
  -1   4   9       47.44       52.63      2.05 o
   0   4   9       17.08       19.43      1.07 o
   1   4   9        3.64        2.88      0.48 o
   2   4   9      144.29      144.60      2.40 o
   3   4   9        0.18       -0.35      0.35 o
   4   4   9      172.79      181.65      3.53 o
   5   4   9       82.57       79.32      1.90 o
   6   4   9      119.42      132.46      3.32 o
  -8   5   9       36.28       33.75      1.25 o
  -7   5   9        1.05        1.86      0.46 o
  -6   5   9       28.51       24.55      1.32 o
  -5   5   9       68.72       65.15      1.82 o
  -4   5   9        4.90        8.63      0.66 o
  -3   5   9       35.61       33.12      1.72 o
  -2   5   9      120.67      113.71      3.81 o
  -1   5   9       52.57       51.89      2.18 o
   0   5   9        0.79        1.73      0.74 o
   1   5   9       33.15       33.68      1.83 o
   2   5   9        8.68        9.52      1.64 o
   3   5   9        0.01       -0.21      0.61 o
   4   5   9        2.15        3.11      0.82 o
 -14   0  10        2.29        5.20      1.46 o
 -13   0  10      150.24      168.30      5.01 o
 -12   0  10       71.53       65.68      6.58 o
 -11   0  10      161.88      149.77      6.64 o
 -10   0  10        7.41        8.73      1.86 o
  -9   0  10       59.87       63.24      2.69 o
  -8   0  10      736.80      775.37     11.72 o
  -7   0  10       10.17        9.83      0.91 o
  -6   0  10      109.56      102.40      2.52 o
  -5   0  10      304.22      299.35      5.17 o
  -4   0  10      518.05      516.26      7.95 o
  -3   0  10      833.16      843.34     12.13 o
  -2   0  10        2.72        1.72      0.51 o
  -1   0  10      775.89      852.76     12.17 o
   0   0  10      138.22      125.28      5.05 o
   1   0  10       88.92       84.81      2.09 o
   2   0  10      756.50      767.44     11.27 o
   3   0  10      417.29      401.29      8.10 o
   4   0  10      387.18      358.70      9.01 o
   5   0  10       67.63       74.27      2.72 o
   6   0  10        6.48       11.96      2.04 o
   7   0  10       18.88       19.04      1.86 o
   8   0  10        8.42       10.15      1.47 o
   9   0  10        9.79        9.82      2.17 o
 -13   1  10        8.04        7.01      1.39 o
 -12   1  10        0.74        0.67      0.63 o
 -11   1  10       10.60        8.52      0.91 o
 -10   1  10      221.42      219.47      4.02 o
  -9   1  10      115.45      112.03      2.56 o
  -8   1  10       45.42       43.60      1.53 o
  -7   1  10        4.14        4.38      0.70 o
  -6   1  10        2.00        2.22      0.50 o
  -5   1  10       11.96       11.98      0.63 o
  -4   1  10        7.59        6.28      0.49 o
  -3   1  10      218.71      216.65      2.76 o
  -2   1  10      206.85      202.04      2.59 o
  -1   1  10      274.03      269.33      3.52 o
   0   1  10        5.26        4.82      0.47 o
   1   1  10       34.55       35.64      1.15 o
   2   1  10        2.09        2.66      0.47 o
   3   1  10      502.24      494.34      5.96 o
   4   1  10        1.98        2.06      0.47 o
   5   1  10       14.80       17.81      0.99 o
   6   1  10       27.17       29.70      1.53 o
   7   1  10        8.49        6.83      0.97 o
   8   1  10        0.67        0.07      0.64 o
 -13   2  10        0.21        0.61      1.03 o
 -12   2  10       48.92       49.39      2.66 o
 -11   2  10       10.92        7.53      1.01 o
 -10   2  10      159.40      174.87      3.95 o
  -9   2  10       99.80       97.09      2.87 o
  -8   2  10      167.18      163.95      3.58 o
  -7   2  10       30.50       28.37      1.23 o
  -6   2  10        1.29        1.09      0.44 o
  -5   2  10      271.52      279.05      3.79 o
  -4   2  10       51.12       55.52      1.30 o
  -3   2  10        0.05        0.52      0.30 o
  -2   2  10       56.99       61.99      1.26 o
  -1   2  10      291.94      287.11      3.67 o
   0   2  10        2.66        2.69      0.42 o
   1   2  10      110.22      113.00      2.15 o
   2   2  10        0.44       -0.16      0.30 o
   3   2  10        0.51       -0.04      0.34 o
   4   2  10      237.00      239.31      3.52 o
   5   2  10        6.54        8.15      0.78 o
   6   2  10       12.90       10.80      0.92 o
   7   2  10        5.52        5.51      0.79 o
   8   2  10        7.27        5.44      1.17 o
 -12   3  10        2.34        4.90      0.94 o
 -11   3  10        4.62        6.21      0.94 o
 -10   3  10       65.90       58.01      2.11 o
  -9   3  10       42.54       37.42      1.62 o
  -8   3  10       10.01        7.18      0.73 o
  -7   3  10       80.15       74.50      1.85 o
  -6   3  10       54.77       60.33      1.61 o
  -5   3  10        0.56        0.76      0.45 o
  -4   3  10       89.11       90.51      1.82 o
  -3   3  10        7.54        5.96      0.41 o
  -2   3  10        3.17        3.52      0.34 o
  -1   3  10        9.04       10.98      0.60 o
   0   3  10       87.80       95.35      2.84 o
   1   3  10      205.99      201.95      5.82 o
   2   3  10        4.68        5.84      0.68 o
   3   3  10        2.97        4.19      0.55 o
   4   3  10        1.85        1.92      0.51 o
   5   3  10       35.17       38.05      1.38 o
   6   3  10       21.00       21.37      1.80 o
   7   3  10        3.83        4.83      0.74 o
 -10   4  10        0.27        1.24      0.65 o
  -9   4  10       85.12       81.66      2.09 o
  -8   4  10       34.48       31.26      1.29 o
  -7   4  10        0.06        0.72      0.45 o
  -6   4  10        4.52        5.03      0.60 o
  -5   4  10        4.43        5.07      0.57 o
  -4   4  10      241.84      228.76      3.34 o
  -3   4  10      171.62      176.25      2.71 o
  -2   4  10       42.56       40.81      1.51 o
  -1   4  10        7.23        6.19      0.59 o
   0   4  10       98.13       97.35      2.18 o
   1   4  10        0.26       -0.28      0.28 o
   2   4  10        7.43        6.68      0.57 o
   3   4  10        9.56        7.99      0.94 o
   4   4  10       22.41       19.98      1.14 o
   5   4  10        5.98        6.49      0.84 o
  -8   5  10        1.69        1.75      0.52 o
  -7   5  10        0.83        0.82      0.41 o
  -6   5  10       45.29       48.86      2.29 o
  -5   5  10        9.13        7.10      0.81 o
  -4   5  10        0.48        0.26      0.66 o
  -3   5  10       21.77       21.11      1.56 o
  -2   5  10       39.95       38.23      1.96 o
  -1   5  10      109.56      124.24      3.70 o
   0   5  10       48.05       47.56      2.22 o
   1   5  10        2.21        3.52      0.57 o
   2   5  10        4.24        5.03      1.33 o
   3   5  10       13.19        7.56      0.97 o
 -13   1  11       10.14        6.64      2.04 o
 -12   1  11        2.58        2.94      1.08 o
 -11   1  11        3.58        3.65      0.89 o
 -10   1  11       42.96       38.82      1.91 o
  -9   1  11       30.81       34.57      1.94 o
  -8   1  11      262.67      253.57      5.91 o
  -7   1  11      362.39      379.27      5.67 o
  -6   1  11        1.84        1.81      0.54 o
  -5   1  11      137.85      131.59      2.59 o
  -4   1  11       94.50       95.54      1.86 o
  -3   1  11       49.78       52.89      1.31 o
  -2   1  11      209.13      220.40      3.13 o
  -1   1  11        0.38        0.01      0.29 o
   0   1  11       50.83       49.37      1.53 o
   1   1  11        9.30        8.83      0.81 o
   2   1  11       51.42       51.00      2.01 o
   3   1  11       48.27       48.83      1.56 o
   4   1  11       76.21       75.75      1.77 o
   5   1  11       51.96       51.97      1.86 o
   6   1  11        7.89        7.70      1.01 o
   7   1  11        6.94        6.56      1.02 o
   8   1  11        3.32        4.96      1.00 o
 -13   2  11        0.05        1.26      1.03 o
 -12   2  11       25.38       24.93      4.52 o
 -11   2  11        6.16        8.75      1.29 o
 -10   2  11       47.42       46.63      1.95 o
  -9   2  11      188.95      168.90      3.80 o
  -8   2  11      285.03      259.92      6.42 o
  -7   2  11      307.56      298.72      4.76 o
  -6   2  11        1.17       -0.32      0.48 o
  -5   2  11      272.74      267.05      3.73 o
  -4   2  11        6.18        5.28      0.53 o
  -3   2  11        8.22       10.25      0.75 o
  -2   2  11        3.21        3.16      0.41 o
  -1   2  11       76.51       83.99      1.77 o
   0   2  11       93.62       95.90      3.27 o
   1   2  11       43.11       41.13      1.45 o
   2   2  11        5.43        6.98      0.68 o
   3   2  11       15.96       15.85      0.98 o
   4   2  11        3.72        4.74      0.65 o
   5   2  11       32.62       31.87      1.31 o
   6   2  11        0.01       -0.08      0.47 o
   7   2  11       10.07        6.39      0.94 o
 -12   3  11       56.27       59.82      2.40 o
 -11   3  11       18.68       16.62      1.39 o
 -10   3  11        0.10       -0.17      0.57 o
  -9   3  11        4.72        3.95      0.77 o
  -8   3  11       39.90       34.86      1.55 o
  -7   3  11       12.82       10.99      0.87 o
  -6   3  11      602.93      584.85      7.83 o
  -5   3  11        0.00        0.16      0.44 o
  -4   3  11       78.48       77.34      1.89 o
  -3   3  11        7.14        7.05      0.72 o
  -2   3  11      142.78      148.61      2.50 o
  -1   3  11      189.63      194.33      3.22 o
   0   3  11       64.28       62.38      1.48 o
   1   3  11       57.07       53.17      1.80 o
   2   3  11        2.26        2.36      0.47 o
   3   3  11       54.65       54.33      1.53 o
   4   3  11        3.15        4.20      0.64 o
   5   3  11        0.07        0.07      0.46 o
   6   3  11       27.04       26.61      1.49 o
 -10   4  11       52.43       53.36      2.07 o
  -9   4  11        1.05        0.91      0.60 o
  -8   4  11        2.44        2.24      0.65 o
  -7   4  11        7.17        7.01      0.73 o
  -6   4  11        7.12        5.21      0.65 o
  -5   4  11        4.19        7.64      0.65 o
  -4   4  11        1.15        2.11      0.60 o
  -3   4  11        7.06        5.93      0.46 o
  -2   4  11       44.81       46.09      2.27 o
  -1   4  11       57.50       58.36      1.65 o
   0   4  11        2.72        2.21      0.37 o
   1   4  11       14.55       16.00      0.83 o
   2   4  11        0.85       -0.27      0.40 o
   3   4  11       10.20       11.50      0.89 o
   4   4  11        0.01       -0.21      0.49 o
  -7   5  11        9.02       11.99      1.06 o
  -6   5  11        8.49        9.92      0.95 o
  -5   5  11       29.85       30.38      1.38 o
  -4   5  11        0.88        1.06      0.55 o
  -3   5  11       11.62       14.02      1.10 o
  -2   5  11        6.98        7.01      0.66 o
  -1   5  11       26.27       25.54      1.08 o
   0   5  11       77.64       83.69      2.10 o
   1   5  11      216.42      219.44      6.75 o
   2   5  11        2.47        1.07      0.71 o
 -13   0  12      117.88      165.45      7.84 o
 -12   0  12       19.72       21.84      3.10 o
 -11   0  12       24.65       21.35      3.06 o
 -10   0  12        1.08        1.06      1.33 o
  -9   0  12      255.30      248.55      8.95 o
  -8   0  12      171.73      183.79      7.22 o
  -7   0  12       76.82       79.81      2.94 o
  -6   0  12       67.69       68.84      2.45 o
  -5   0  12      352.20      376.16      6.38 o
  -4   0  12       34.23       33.38      1.55 o
  -3   0  12      458.76      455.04      7.30 o
  -2   0  12        5.48        3.45      0.65 o
  -1   0  12       85.06       87.05      4.16 o
   0   0  12       47.96       46.71      2.02 o
   1   0  12        0.00       -0.22      0.75 o
   2   0  12      259.80      254.13      8.42 o
   3   0  12      983.58      952.73     24.45 o
   4   0  12      401.68      382.59     11.92 o
   5   0  12      176.37      170.45      7.09 o
   6   0  12        0.30        0.13      1.15 o
   7   0  12       11.65       13.24      2.35 o
 -13   1  12        7.85       11.92      2.44 o
 -12   1  12        0.09        0.13      1.24 o
 -11   1  12       26.35       21.73      1.69 o
 -10   1  12       65.34       61.62      2.41 o
  -9   1  12       59.63       58.99      1.90 o
  -8   1  12        7.67        8.59      0.90 o
  -7   1  12       18.27       19.30      1.22 o
  -6   1  12      303.64      316.25      5.53 o
  -5   1  12        0.00       -0.19      0.52 o
  -4   1  12      101.23      106.51      2.29 o
  -3   1  12      255.75      262.48      4.09 o
  -2   1  12        0.64        0.26      0.37 o
  -1   1  12        0.09       -0.10      0.39 o
   0   1  12        5.90        8.70      0.81 o
   1   1  12       11.71        9.62      1.22 o
   2   1  12      608.43      625.84      9.66 o
   3   1  12      151.71      146.65      3.36 o
   4   1  12      177.69      177.88      3.95 o
   5   1  12       61.91       61.79      1.87 o
   6   1  12        1.34        0.34      0.64 o
   7   1  12        0.41        0.25      0.69 o
 -12   2  12        7.80        6.28      1.33 o
 -11   2  12       16.22       13.49      1.29 o
 -10   2  12        0.30        0.11      0.64 o
  -9   2  12        8.45       10.38      1.13 o
  -8   2  12       47.82       47.69      1.90 o
  -7   2  12      248.92      243.41      4.73 o
  -6   2  12      134.99      129.24      2.69 o
  -5   2  12      362.29      373.56      5.50 o
  -4   2  12       15.12       13.19      0.89 o
  -3   2  12       73.86       81.66      1.93 o
  -2   2  12       27.21       26.30      1.23 o
  -1   2  12       24.15       24.13      0.99 o
   0   2  12        4.19        3.50      0.71 o
   1   2  12       37.12       35.82      1.25 o
   2   2  12       59.41       60.65      1.88 o
   3   2  12       10.96       12.49      1.04 o
   4   2  12        9.31       10.36      0.88 o
   5   2  12        1.28        0.46      0.48 o
   6   2  12        2.99        3.51      0.79 o
 -11   3  12       17.91       14.77      1.35 o
 -10   3  12        0.93        1.74      0.74 o
  -9   3  12        2.98        1.93      0.81 o
  -8   3  12        7.02        7.64      0.94 o
  -7   3  12        2.33        0.65      0.63 o
  -6   3  12      177.20      165.78      3.50 o
  -5   3  12      330.73      322.93      7.88 o
  -4   3  12        8.19        7.34      0.77 o
  -3   3  12       82.08       79.69      2.50 o
  -2   3  12       61.26       62.54      1.67 o
  -1   3  12        1.01        1.51      0.52 o
   0   3  12        0.19       -0.36      0.36 o
   1   3  12        0.06       -0.09      0.40 o
   2   3  12       33.59       33.55      1.37 o
   3   3  12       78.00       85.18      2.01 o
   4   3  12        0.00        0.40      0.47 o
   5   3  12        5.58        3.54      0.68 o
 -10   4  12        0.86        1.04      0.78 o
  -9   4  12        0.09        0.24      0.61 o
  -8   4  12       11.83       12.58      1.09 o
  -7   4  12        0.01        0.27      0.54 o
  -6   4  12        5.73        3.62      0.59 o
  -5   4  12      331.34      328.90      7.22 o
  -4   4  12       70.86       73.77      2.07 o
  -3   4  12        0.28        0.48      0.35 o
  -2   4  12       10.16       11.64      0.66 o
  -1   4  12       34.32       35.83      1.22 o
   0   4  12       47.17       45.48      1.36 o
   1   4  12       37.73       33.97      1.24 o
   2   4  12       17.83       16.98      1.14 o
   3   4  12        2.95        2.45      0.60 o
   4   4  12       34.44       33.36      1.97 o
  -6   5  12        5.96        4.74      1.00 o
  -5   5  12        4.46        3.66      0.78 o
  -4   5  12       63.17       71.94      2.08 o
  -3   5  12       12.72       11.54      0.88 o
  -2   5  12        2.66        0.96      0.60 o
  -1   5  12       13.89       14.47      1.09 o
   0   5  12        0.25        0.12      0.78 o
 -13   1  13       28.11       29.94      3.68 o
 -12   1  13        9.47       12.93      2.57 o
 -11   1  13       58.37       65.80      3.25 o
 -10   1  13        2.26        2.82      1.14 o
  -9   1  13       13.83       13.24      1.11 o
  -8   1  13       41.97       42.09      2.17 o
  -7   1  13       13.37       10.26      0.97 o
  -6   1  13      152.87      142.48      3.64 o
  -5   1  13        1.41        0.81      0.54 o
  -4   1  13        9.09        8.27      0.80 o
  -3   1  13        2.98        3.86      0.60 o
  -2   1  13        3.28        4.10      0.58 o
  -1   1  13       27.58       23.76      1.25 o
   0   1  13        3.33        1.55      0.70 o
   1   1  13      142.25      149.43      9.19 o
   2   1  13      111.64      115.51      3.46 o
   3   1  13       50.70       48.45      1.89 o
   4   1  13       27.28       20.76      1.85 o
   5   1  13       22.76       22.96      2.04 o
   6   1  13        7.90        8.21      1.44 o
 -12   2  13        3.72        5.85      1.37 o
 -11   2  13       21.53       23.08      1.68 o
 -10   2  13        2.41        1.46      0.77 o
  -9   2  13        0.05        0.06      0.64 o
  -8   2  13       24.95       24.73      1.54 o
  -7   2  13       51.74       54.16      2.02 o
  -6   2  13        0.48        0.92      0.56 o
  -5   2  13        3.55        4.30      0.67 o
  -4   2  13       39.77       36.61      1.34 o
  -3   2  13        9.09        9.32      0.77 o
  -2   2  13        1.07        1.45      0.53 o
  -1   2  13      116.08      109.97      3.05 o
   0   2  13        0.20       -0.42      0.48 o
   1   2  13       19.80       21.48      1.08 o
   2   2  13        1.54        2.63      0.63 o
   3   2  13       27.13       27.69      1.43 o
   4   2  13        3.05        3.65      0.76 o
   5   2  13        1.65        0.98      0.63 o
   6   2  13        4.50        4.31      1.28 o
 -11   3  13        0.12        0.27      0.67 o
 -10   3  13        5.17        7.08      1.00 o
  -9   3  13        4.95        5.44      0.91 o
  -8   3  13       88.06       88.22      2.59 o
  -7   3  13        1.69        2.85      0.77 o
  -6   3  13      298.70      298.42      5.38 o
  -5   3  13        0.12        0.09      0.58 o
  -4   3  13       80.97       79.06      2.12 o
  -3   3  13        0.80        1.16      0.50 o
  -2   3  13       18.39       15.93      0.97 o
  -1   3  13       43.86       46.50      1.51 o
   0   3  13       56.62       53.51      1.67 o
   1   3  13       11.84        9.64      0.89 o
   2   3  13        1.39       -0.29      0.59 o
   3   3  13        0.15        0.35      0.54 o
   4   3  13       14.85       16.06      1.26 o
  -9   4  13        9.30        9.72      1.44 o
  -8   4  13        2.95        3.12      0.73 o
  -7   4  13        9.71       12.86      1.06 o
  -6   4  13       58.09       52.17      1.73 o
  -5   4  13        2.32        3.81      0.66 o
  -4   4  13        7.28        7.85      0.75 o
  -3   4  13       16.78       15.28      1.11 o
  -2   4  13        6.22        5.50      0.62 o
  -1   4  13        1.02        0.64      0.44 o
   0   4  13        1.30        1.53      0.58 o
   1   4  13       45.44       45.86      1.54 o
   2   4  13       18.44       16.32      1.08 o
  -4   5  13       14.29       17.03      1.59 o
  -3   5  13       17.54       15.15      2.35 o
  -2   5  13        2.06        2.18      0.70 o
 -13   0  14       17.14       28.00      3.85 o
 -12   0  14       36.67       37.78      4.16 o
 -11   0  14       29.91       28.39      3.68 o
 -10   0  14       45.00       41.15      4.16 o
  -9   0  14      239.16      247.48      9.39 o
  -8   0  14      121.11      128.90      6.07 o
  -7   0  14      200.60      209.08      7.88 o
  -6   0  14       14.71       14.24      3.15 o
  -5   0  14      110.54      107.00      3.55 o
  -4   0  14        0.15       -0.48      0.80 o
  -3   0  14      379.03      371.44      9.68 o
  -2   0  14       38.91       39.71      2.12 o
  -1   0  14        3.90        1.55      1.31 o
   0   0  14       97.67      115.54      3.62 o
   1   0  14        7.77        6.87      1.59 o
   2   0  14       14.75       13.42      2.17 o
   3   0  14      293.65      279.78      9.70 o
   4   0  14      125.45      119.95      5.85 o
   5   0  14       16.77       18.43      2.75 o
 -12   1  14        3.62        2.44      1.68 o
 -11   1  14        2.26        2.65      1.23 o
 -10   1  14        2.18        1.35      1.10 o
  -9   1  14       50.01       52.22      2.29 o
  -8   1  14       71.18       68.88      2.13 o
  -7   1  14        0.00        0.70      0.90 o
  -6   1  14        9.76       10.32      1.00 o
  -5   1  14        5.77        7.13      0.83 o
  -4   1  14       47.27       48.26      1.60 o
  -3   1  14        7.15        6.98      0.75 o
  -2   1  14        7.71        6.79      0.74 o
  -1   1  14       16.98       16.61      1.20 o
   0   1  14       43.40       43.12      2.15 o
   1   1  14       29.49       31.52      1.53 o
   2   1  14       12.70       12.99      1.19 o
   3   1  14        1.10        0.14      0.63 o
   4   1  14       44.94       42.45      2.45 o
   5   1  14       17.40       12.11      2.04 o
 -12   2  14       22.18       18.21      2.05 o
 -11   2  14        0.36        0.90      0.99 o
 -10   2  14       10.03       11.53      1.26 o
  -9   2  14       17.62       21.88      1.58 o
  -8   2  14       64.53       70.39      2.42 o
  -7   2  14       60.25       60.62      2.24 o
  -6   2  14       16.61       16.03      1.12 o
  -5   2  14        0.00        0.09      0.51 o
  -4   2  14       77.26       82.15      2.06 o
  -3   2  14       26.21       25.06      1.20 o
  -2   2  14       39.91       38.44      1.54 o
  -1   2  14      132.42      140.53      2.76 o
   0   2  14       13.86       15.46      1.19 o
   1   2  14       38.61       34.41      1.37 o
   2   2  14       36.39       37.82      1.64 o
   3   2  14        0.18       -0.34      0.61 o
   4   2  14        6.07        4.33      0.99 o
   5   2  14        7.09        6.69      1.20 o
 -10   3  14        5.76        5.92      1.00 o
  -9   3  14       38.63       36.84      1.81 o
  -8   3  14      145.04      137.23      3.39 o
  -7   3  14       22.40       18.60      1.67 o
  -6   3  14        4.77        3.01      0.84 o
  -5   3  14       14.03       12.34      1.22 o
  -4   3  14       16.08       16.48      1.14 o
  -3   3  14       15.33       15.57      1.08 o
  -2   3  14        0.80       -0.10      0.45 o
  -1   3  14        0.61       -0.26      0.45 o
   0   3  14       20.76       18.47      1.15 o
   1   3  14       16.17       15.27      1.13 o
   2   3  14        8.86        9.14      0.95 o
   3   3  14       14.28       13.74      1.16 o
  -8   4  14        3.76        3.85      0.80 o
  -7   4  14       40.86       42.51      1.67 o
  -6   4  14        1.62        0.53      0.58 o
  -5   4  14       36.93       37.54      2.05 o
  -4   4  14       15.36       16.40      1.41 o
  -3   4  14       15.17       13.85      0.91 o
  -2   4  14        1.41        0.66      0.49 o
  -1   4  14       92.95       95.59      4.14 o
   0   4  14        0.01       -0.38      0.48 o
   1   4  14        5.44        7.79      0.83 o
 -12   1  15        1.57        2.66      1.86 o
 -11   1  15        1.44        5.06      1.59 o
 -10   1  15        7.55        7.14      1.55 o
  -9   1  15       11.37        9.83      1.63 o
  -8   1  15       12.30       11.03      1.33 o
  -7   1  15       75.08       84.92      2.69 o
  -6   1  15      154.37      161.76      4.74 o
  -5   1  15        1.93        1.68      0.74 o
  -4   1  15       55.99       61.49      2.13 o
  -3   1  15        0.16       -0.51      0.51 o
  -2   1  15        5.22        3.26      0.75 o
  -1   1  15        0.98       -0.11      0.57 o
   0   1  15       17.12       19.91      1.38 o
   1   1  15        0.85        1.19      0.86 o
   2   1  15        9.45        9.87      1.26 o
   3   1  15        0.84        0.45      0.88 o
   4   1  15        7.68        8.46      1.49 o
 -11   2  15       14.91       16.11      2.39 o
 -10   2  15        5.29        3.99      0.94 o
  -9   2  15       15.37       14.31      1.40 o
  -8   2  15       85.76       94.84      2.89 o
  -7   2  15      244.99      230.75      6.25 o
  -6   2  15      142.22      149.48      3.79 o
  -5   2  15       27.46       26.89      1.39 o
  -4   2  15       47.90       48.35      1.63 o
  -3   2  15        5.81        7.02      0.80 o
  -2   2  15        1.55        1.15      0.54 o
  -1   2  15        1.55        1.48      0.82 o
   0   2  15        1.87        0.94      0.60 o
   1   2  15       48.99       51.37      1.91 o
   2   2  15       14.02       13.37      2.77 o
   3   2  15       26.87       29.22      1.88 o
   4   2  15        3.48        3.54      1.46 o
 -10   3  15       19.89       20.40      1.59 o
  -9   3  15       38.63       35.16      1.92 o
  -8   3  15       32.94       32.08      2.23 o
  -7   3  15       47.33       43.80      1.85 o
  -6   3  15       65.23       61.09      2.55 o
  -5   3  15       42.00       43.13      2.80 o
  -4   3  15       28.00       27.77      2.13 o
  -3   3  15       17.53       16.52      1.20 o
  -2   3  15        1.75        0.58      0.89 o
  -1   3  15        0.63        1.13      0.57 o
   0   3  15       98.32      101.67      3.00 o
   1   3  15       15.41       16.69      1.24 o
   2   3  15        6.66        8.11      0.98 o
  -7   4  15        0.03        0.84      0.66 o
  -6   4  15       17.97       18.38      1.22 o
  -5   4  15        4.78        4.30      0.75 o
  -4   4  15        0.63        2.15      0.61 o
  -3   4  15        1.39        0.56      0.53 o
  -2   4  15        0.14       -0.47      0.47 o
  -1   4  15       20.61       20.33      1.63 o
 -12   0  16        5.26        9.04      2.52 o
 -11   0  16        4.09        2.70      1.90 o
 -10   0  16       77.75       74.82      5.09 o
  -9   0  16        0.48        0.58      1.55 o
  -8   0  16       17.98       16.30      2.70 o
  -7   0  16        0.48       -0.31      1.33 o
  -6   0  16      174.03      182.01      7.31 o
  -5   0  16        0.44        0.04      1.15 o
  -4   0  16       11.00       10.94      1.95 o
  -3   0  16      104.97      107.73      5.01 o
  -2   0  16       44.73       41.77      3.28 o
  -1   0  16      117.79      124.34      5.54 o
   0   0  16       48.69       65.56      3.99 o
   2   0  16      139.49      121.24      5.85 o
   3   0  16        9.50       12.93      2.48 o
 -11   1  16        4.51        2.05      1.53 o
 -10   1  16        0.09       -0.76      1.05 o
  -9   1  16       86.23       89.14      3.80 o
  -8   1  16        0.95       -0.52      1.02 o
  -7   1  16       15.96       15.76      1.40 o
  -6   1  16        2.28        2.34      0.82 o
  -5   1  16       61.53       59.86      2.21 o
  -4   1  16       16.22       14.26      1.27 o
  -3   1  16       22.92       22.81      1.59 o
  -2   1  16       30.10       34.84      1.71 o
  -1   1  16        0.84        0.39      0.67 o
   0   1  16        4.08        5.89      0.94 o
   1   1  16        2.09        1.77      0.93 o
   2   1  16       13.05       16.48      2.46 o
   3   1  16       64.02       58.52      3.32 o
 -10   2  16        0.03       -1.46      1.46 o
  -9   2  16       32.65       32.80      1.86 o
  -8   2  16      133.49      134.52      3.52 o
  -7   2  16       32.29       35.95      1.91 o
  -6   2  16        3.19        2.57      0.82 o
  -5   2  16       24.33       24.35      2.14 o
  -4   2  16       27.96       31.12      1.60 o
  -3   2  16       33.49       33.26      1.68 o
  -2   2  16        6.87        7.41      0.95 o
  -1   2  16       13.02       13.85      1.39 o
   0   2  16        3.73        2.59      0.84 o
   1   2  16        1.24        0.97      1.13 o
   2   2  16        0.40       -0.22      0.82 o
  -9   3  16        2.54        1.18      0.81 o
  -8   3  16        0.78        1.41      0.75 o
  -7   3  16        6.52        5.64      0.95 o
  -6   3  16        6.62        5.50      1.16 o
  -5   3  16       63.98       65.19      3.16 o
  -4   3  16      106.65      113.06      2.91 o
  -3   3  16       14.56       13.92      1.18 o
  -2   3  16       32.25       28.93      1.96 o
  -1   3  16        4.95        6.02      0.87 o
   0   3  16        1.72        1.83      1.05 o
   1   3  16        0.74       -0.09      0.59 o
 -11   1  17       28.66       31.08      2.79 o
 -10   1  17        5.25        6.79      1.61 o
  -9   1  17        0.06       -0.47      0.98 o
  -8   1  17        6.07        3.54      1.77 o
  -7   1  17       38.27       41.74      2.53 o
  -6   1  17        2.03        2.15      0.82 o
  -5   1  17       12.92       11.37      1.23 o
  -4   1  17       26.78       26.25      2.48 o
  -3   1  17        3.18        2.22      0.80 o
  -2   1  17        3.77        3.59      0.93 o
  -1   1  17       26.56       32.21      1.81 o
   0   1  17       66.45       72.73      4.52 o
   1   1  17       27.96       29.59      3.19 o
   2   1  17        0.23        1.10      1.01 o
 -10   2  17        1.05        2.04      1.64 o
  -9   2  17       15.76       18.00      1.86 o
  -8   2  17       14.85       12.99      1.58 o
  -7   2  17       28.37       34.62      2.33 o
  -6   2  17        2.47        3.79      1.06 o
  -5   2  17        6.76        6.00      1.18 o
  -4   2  17        0.10       -0.69      0.69 o
  -3   2  17        7.55        6.63      1.18 o
  -2   2  17        3.39        6.09      1.14 o
  -1   2  17        0.06       -0.31      1.15 o
   0   2  17       19.06       19.84      2.44 o
   1   2  17        0.13       -0.25      0.78 o
  -7   3  17        0.10        0.16      0.72 o
  -6   3  17       42.77       39.40      2.14 o
  -5   3  17       18.20       21.40      1.45 o
  -4   3  17       48.34       50.98      2.04 o
  -3   3  17        1.71        0.88      0.71 o
  -2   3  17       25.44       25.42      1.98 o
  -1   3  17        2.41        2.11      0.94 o
 -10   0  18        1.61        1.20      1.77 o
  -9   0  18       46.61       51.69      4.30 o
  -8   0  18      108.19      107.68      5.85 o
  -7   0  18       16.54       15.33      2.57 o
  -6   0  18       19.56       27.02      3.19 o
  -5   0  18       68.30       80.22      4.70 o
  -4   0  18        0.45       -1.02      1.15 o
  -3   0  18        6.88        3.94      1.55 o
  -2   0  18       50.20       53.20      3.90 o
  -1   0  18        0.45        0.97      1.33 o
   0   0  18       13.84        9.39      2.17 o
   1   0  18        0.87       -0.49      1.28 o
  -9   1  18        3.71        2.17      1.25 o
  -8   1  18        5.62        8.45      1.59 o
  -7   1  18       40.41       40.97      5.32 o
  -6   1  18        0.79        1.14      1.03 o
  -5   1  18        0.70       -0.42      1.04 o
  -4   1  18        6.08        6.51      2.46 o
  -3   1  18       18.59       16.15      1.72 o
  -2   1  18       33.11       40.31      3.28 o
  -1   1  18        2.72        1.61      1.05 o
   0   1  18        2.10        1.55      1.55 o
  -8   2  18        0.07       -0.31      0.88 o
  -7   2  18       27.48       31.16      4.52 o
  -6   2  18        4.31        4.15      1.15 o
  -5   2  18       22.51       20.41      1.90 o
  -4   2  18        7.49        7.14      1.34 o
  -3   2  18        0.24       -0.80      1.17 o
  -2   2  18       45.03       41.88      2.32 o
  -1   2  18        1.14        2.30      1.55 o
  -8   1  19        8.95        7.42      1.53 o
  -7   1  19       23.74       21.95      2.13 o
  -6   1  19       12.64       12.43      1.68 o
  -5   1  19        7.72        7.81      3.83 o
  -4   1  19       12.29        9.46      1.50 o
  -3   1  19        1.55        1.11      0.96 o
  -2   1  19       12.90       13.40      1.69 o
  -5   2  19       59.38       65.12      3.94 o
 
